# Supplementary material for: The UHPLC-QTOF-MS Phenolic Profiling and Activity of Cydonia oblonga Mill. Reveals a Promising Nutraceutical Potential
Source: Foods. 2021 May 28;10(6):1230. doi: 10.3390/foods10061230 (PMC8228880; doi:10.3390/foods10061230)
Supplement: Supplementary file 1 [file foods-10-01230-s001.zip]

Archive with 14 entries (11 files):
- foods-1235546-SI/__MACOSX/
- foods-1235546-SI/__MACOSX/._Supplementary material
- foods-1235546-SI/__MACOSX/Supplementary material/
- foods-1235546-SI/__MACOSX/Supplementary material/._.DS_Store
- foods-1235546-SI/__MACOSX/Supplementary material/._Suppl. table S1.xlsx
- foods-1235546-SI/__MACOSX/Supplementary material/._Suppl. table S2.xlsx
- foods-1235546-SI/__MACOSX/Supplementary material/._Suppl. table S4.xlsx
- foods-1235546-SI/__MACOSX/Supplementary material/._Supplementary Table S3.docx
- foods-1235546-SI/Supplementary material/
- foods-1235546-SI/Supplementary material/.DS_Store
- foods-1235546-SI/Supplementary material/Suppl. table S1.xlsx
- foods-1235546-SI/Supplementary material/Suppl. table S2.xlsx
- foods-1235546-SI/Supplementary material/Suppl. table S4.xlsx
- foods-1235546-SI/Supplementary material/Supplementary Table S3.pdf
