# Supplementary material for: The UHPLC-QTOF-MS Phenolic Profiling and Activity of Cydonia oblonga Mill. Reveals a Promising Nutraceutical Potential
Source: Foods. 2021 May 28;10(6):1230. doi: 10.3390/foods10061230 (PMC8228880; doi:10.3390/foods10061230)
Supplement: Supplementary file 1 [file foods-10-01230-s001.zip › foods-1235546-SI/Supplementary material/Suppl. table S1.xlsx]

## Sheet: dataset
			Cydonia
			Leaf			Whole fruit			Stem
Compound	Class	Sub-class	Extracts_Saber_13-r001	Extracts_Saber_13-r002	Extracts_Saber_13-r003	Extracts_Saber_14-r001	Extracts_Saber_14-r002	Extracts_Saber_14-r003	Extracts_Saber_15-r001	Extracts_Saber_15-r002	Extracts_Saber_15-r003	CompositeSpectrum
Pelargonidin	Flavonoids	Anthocyanins	1667287	1061014	966462	432886	432967	431919	729040	756909	760995	(271.39618, 1070.1033)(275.0698, 5507.0234)(276.0698, 971.41)(253.05235, 7798.3135)(254.0646, 555.45)(272.06888, 5323.858)(255.34663, 756.9957)(257.0656, 8611.311)(258.67072, 12894.517)(259.0775, 33659.16)(313.02463, 3252.0718)(293.0111, 17202.873)(294.01364, 2405.3933)(297.05963, 19074.496)(298.06235, 2703.6816)(279.0461, 3573.782)
Cyanidin	Flavonoids	Anthocyanins	13468144	12316537	12148257	617189	654186	659816	570150	189166	283354	(288.8396, 39316.55)(288.0582, 16543.533)(274.06104, 1607.215)(289.73892, 75835.69)(290.07465, 17109.17)(272.0571, 1020.2374)(273.057, 11749.302)(274.0638, 8567.286)(327.0227, 2132.4734)(328.02542, 3623.96)(308.00174, 4672.267)(309.0021, 329.27)(313.0519, 315.09)
Peonidin	Flavonoids	Anthocyanins	241205	639799	592787	1549484	1637298	1616886	222405	320192	179625	(302.07666, 15692.925)(303.0836, 27244.717)(305.08636, 14346.243)(306.09018, 1797.8633)(283.06018, 984.43335)(303.0849, 72850.11)(304.08627, 19238.424)(306.4188, 54641.406)(306.0847, 254.99)(307.0903, 171434.19)(286.9646, 4759.2764)(287.47427, 6459.686)(288.48224, 17184.875)(341.0443, 3682.9866)(342.70792, 642.2967)(344.37344, 1384.4567)(345.0451, 1072.175)(322.0175, 7130.4863)(326.40332, 5929.82…
Pelargonidin 3-O-arabinoside	Flavonoids	Anthocyanins	1139510	1464783	1	1322120	1332542	1362918	2373679	2398015	2902685	(404.36102, 8531.842)(404.1092, 126.74)(405.10706, 1048.165)(385.09348, 27510.127)(386.094, 1974.1599)(387.08997, 395.81)(407.51788, 8604.987)(407.4564, 591.70667)(407.1117, 4166.5)(386.10254, 10661.786)(387.0912, 1060.12)(445.0653, 40275.516)(446.06876, 6329.5864)(447.06845, 254.51001)(426.66495, 1303.568)(429.06775, 140.87)(427.90692, 897.9359)(409.0852, 2150.25)(411.42282, 4999.223)(412.42422,…
Cyanidin 3-O-xyloside / Cyanidin 3-O-arabinoside	Flavonoids	Anthocyanins	669334	687995	375105	247917	250884	254175	2095675	2113315	2069083	(420.35077, 6560.6147)(420.086, 1477.92)(421.104, 186.85)(401.08435, 8404.7295)(423.11362, 1863.7772)(424.78476, 4304.7485)(404.663, 2371.7478)(406.10797, 1368.3679)(406.77554, 3268.3)(407.1109, 4210.47)(462.40137, 112.80001)(444.06113, 10658.3955)(445.31317, 1815.8225)(444.09668, 1507.3317)(445.09772, 832.03)(427.8597, 1479.19)(428.41748, 3803.0266)(429.0838, 1016.55)
Delphinidin 3-O-arabinoside / Delphinidin 3-O-xyloside	Flavonoids	Anthocyanins	490673	389245	389350	1	1	1	1430780	1499050	1503633	(435.0795, 837.68)(417.5741, 16099.606)(418.57996, 7912.7266)(420.4185, 747.7834)(421.104, 216.75)(461.09677, 1939.47)(441.0853, 22385.54)(442.0892, 2889.335)(443.08588, 1484.73)
Pelargonidin 3-O-glucoside / Pelargonidin 3-O-galactoside	Flavonoids	Anthocyanins	366907	520553	469998	144207	116168	122503	1083932	832046	827103	(435.12564, 3294.46)(436.13025, 285.5)(415.10062, 13575.642)(416.1045, 1776.5582)(417.11554, 167.63)(435.80276, 23009.312)(437.14178, 12163.865)(438.14334, 2350.2998)(419.10962, 813.905)(476.48965, 853.576)(457.0665, 1743.9401)(457.85712, 1759.55)(457.1092, 353.08)(439.08786, 43120.125)(443.0945, 642.2033)
Petunidin 3-O-rhamnoside	Flavonoids	Anthocyanins	5426027	5405963	3695122	2050044	1835161	1	4087453	4274247	4402629	(447.12485, 4382.2563)(429.11496, 33329.38)(430.11987, 6797.1206)(431.1342, 3363.98)(449.13663, 13416.073)(450.13766, 871.24)(451.15628, 80457.555)(452.15976, 16418.475)(431.13617, 3735.564)(432.13446, 468.485)(433.14594, 24610.67)(434.14554, 7998.73)(435.12872, 9075.025)(488.59216, 30290.896)(488.08667, 15770.145)(489.08954, 3743.51)(471.0889, 22777.305)(472.09183, 4674.297)(473.09875, 1052.7367…
Cyanidin 3-O-glucoside / Cyanidin 3-O-galactoside	Flavonoids	Anthocyanins	1835937	1835411	2169455	256449	272551	271190	4852034	4768001	14775984	(449.1106, 13038.107)(450.1113, 3644.9167)(453.13364, 12876.155)(455.63147, 8159.34)(456.1334, 751.38)(435.1241, 221.33)(489.0809, 3403.3164)(470.05356, 1848.09)(474.39084, 9812.775)(473.77356, 3722.9636)(455.9286, 1179.36)(457.76987, 853.63336)
Petunidin 3-O-glucoside	Flavonoids	Anthocyanins	2835754	2803964	2901520	294144	256909	287649	11314770	11473324	11261723	(461.10825, 654.86334)(482.14, 33166.684)(483.1427, 5462.9863)(484.1328, 6940.055)(485.64685, 2785.7468)(465.1281, 968.975)(502.0741, 11611.75)(502.09448, 473.25668)(486.10062, 28768.805)(488.11697, 11326.617)(489.1102, 2979.2532)
Peonidin 3-O-glucoside / Peonidin 3-O-galactoside	Flavonoids	Anthocyanins	1488135	1526219	1465568	547417	486337	503486	558021	570738	584030	(463.121, 28925.146)(464.13004, 6997.553)(445.11032, 21137.36)(446.11407, 3185.246)(447.10944, 1662.9425)(467.1502, 5970.99)(469.1332, 786170.56)(470.1359, 161882.34)(450.1373, 169949.77)(451.1392, 34947.2)(452.1405, 6314.37)(484.07544, 1451.7968)(486.1171, 3915.7)(473.106, 6692.51)(474.1093, 6634.55)
Delphinidin 3-O-glucoside / Delphinidin 3-O-galactoside	Flavonoids	Anthocyanins	5073406	7618665	5809934	590631	232710	367206	826412	850685	797671	(465.1026, 26475.451)(466.1062, 7264.5396)(449.1077, 18395.25)(450.1109, 3258.45)(453.1163, 22231.57)(449.10938, 8575.002)(451.91852, 6861.2017)(453.1157, 22832.988)(454.1189, 3662.56)(488.08725, 9307.776)(489.08957, 3930.7002)(471.08887, 16996.465)(472.0917, 3662.35)(473.09753, 566.815)
Petunidin 3-O-galactoside	Flavonoids	Anthocyanins	2835754	2803964	2901520	1	1	1	1	1	1	(481.13126, 51201.113)(482.13443, 10626.373)(483.13858, 2306.89)(485.14075, 4565.207)(465.1281, 968.975)(502.09448, 473.25668)
Cyanidin 3-O-(6''-acetyl-glucoside) / Cyanidin 3-O-(6''-acetyl-galactoside)	Flavonoids	Anthocyanins	725465	701754	672966	1	1	1	878069	1109131	832203	(491.1125, 4438.784)(473.7714, 8106.72)(475.44778, 2774.5432)(475.1195, 130.0)(497.12662, 3667.18)(474.72412, 10278.251)(476.12442, 1467.2533)(517.12616, 1440.0299)
Malvidin 3-O-glucoside	Flavonoids	Anthocyanins	1	248882	254360	1483200	1288419	1	1	2701924	2209178	(497.64404, 239.14252)(498.14996, 3263.935)(499.1434, 6875.195)(475.92236, 9172.815)(477.4646, 2905.0867)(477.13446, 818.865)(497.1442, 95.98)(480.80643, 1742.2699)(481.14844, 431.185)(534.3024, 1793.6599)(535.77734, 7530.0234)(515.10144, 24237.055)(517.7939, 15441.317)(518.7956, 2578.2986)(520.1402, 3110.0151)(501.1223, 4049.502)(501.12997, 744.15497)(502.37158, 9021.572)(503.37573, 3256.435)(50…
Delphinidin 3-O-(6''-acetyl-galactoside)	Flavonoids	Anthocyanins	552562	541132	552345	1	1	1	1	1	1	(507.12625, 8622.782)(508.12906, 1124.2267)(489.08957, 4223.993)(493.1312, 2484.0999)
Peonidin 3-O-(6''-acetyl-glucoside)	Flavonoids	Anthocyanins	1	335454	338911	1	1	1	2532378	2577563	2504783	(507.12628, 10775.42)(508.12903, 1373.285)(490.13538, 51226.277)(490.14023, 15515.117)(491.14612, 3919.4268)(509.1624, 345.37)(493.1318, 2439.5)(549.1068, 5912.2)
Delphinidin 3-O-(6''-acetyl-glucoside)	Flavonoids	Anthocyanins	552562	541132	552345	1	1	1	209428	212571	216513	(507.9289, 7572.0312)(508.92963, 2670.136)(489.08957, 4223.993)(509.1315, 4838.35)(510.1302, 4875.99)(494.62753, 3959.33)(531.1026, 5176.1367)(532.12103, 2792.3933)(512.10767, 8218.703)
Malvidin 3-O-(6''-acetyl-glucoside) / Malvidin 3-O-(6''-acetyl-galactoside)	Flavonoids	Anthocyanins	458320	474137	453046	2206824	2158649	2201978	3091713	3143651	3498966	(517.13385, 38692.684)(518.1368, 7092.607)(519.128, 7190.9497)(557.10376, 639.32)(559.11566, 1041.68)(561.1277, 445.9)(519.1508, 1867.7266)(520.4899, 1313.7933)(521.1505, 3621.495)(539.1508, 414.31)(540.1614, 210.64)(544.13837, 3100.93)(545.1437, 259.54)
Pelargonidin 3-O-(6''-malonyl-glucoside)	Flavonoids	Anthocyanins	1	1	1	961841	1085862	1156041	978172	1015712	1048059	(521.1166, 7621.383)(522.1174, 2499.72)(523.11523, 996.6066)(521.11523, 1391.29)(503.11563, 23339.096)(504.11902, 4548.2563)(505.11865, 2237.9468)(543.09863, 13007.968)(544.09924, 4927.2725)(545.0972, 3465.1233)
Petunidin 3-O-(6''-acetyl-glucoside) / Petunidin 3-O-(6''-acetyl-galactoside)	Flavonoids	Anthocyanins	786313	206145	118571	478774	573012	644970	1942663	1986881	1	(522.12933, 7034.445)(522.1233, 780.995)(507.4718, 1475.2565)(507.1217, 3479.78)(525.81616, 445.58667)(504.80038, 28482.822)(506.13635, 9924.789)(507.1401, 405.21002)(543.09875, 10899.737)(544.0997, 3273.2302)(545.0976, 1247.1333)(546.1283, 1129.65)(531.124, 894.27)
Malvidin 3-O-galactoside	Flavonoids	Anthocyanins	172836	1	203738	503904	524471	547928	156267	476168	489876	(530.1099, 3409.9749)(532.70996, 2977.6382)(535.11664, 13262.294)(536.1201, 382.83334)(511.10294, 204.08)(513.08374, 8881.247)(515.1009, 26253.795)(516.1074, 2707.5166)(517.1077, 12998.05)(531.1032, 3904.15)(512.10767, 4296.947)(551.0692, 8602.325)(557.1038, 795.35333)(559.1157, 1287.0167)(536.4238, 504.12668)(537.0834, 3320.29)
Cyanidin 3-O-(6''-malonyl-glucoside)	Flavonoids	Anthocyanins	334654	516811	465733	2830447	2817059	2870419	1439966	1457313	1295131	(535.1167, 9626.304)(536.1202, 265.53333)(517.11, 15927.614)(518.11346, 3031.6836)(519.1267, 339.29)(537.1326, 10785.236)(538.13544, 237.75)(539.1353, 424.44)(559.1158, 897.3167)(542.59955, 6500.545)(541.1065, 3002.7234)
Pelargonidin 3-O-(6''-succinyl-glucoside)	Flavonoids	Anthocyanins	218139	157943	543658	242429	222581	221152	1216132	1196581	1330438	(537.1376, 5253.87)(517.1286, 9525.157)(537.1412, 4185.795)(537.1391, 1471.03)(518.01953, 20860.596)(518.9342, 5392.132)(519.6346, 3165.3052)(560.1431, 1199.5333)(541.1224, 913.64)
Cyanidin 3-O-(6''-succinyl-glucoside)	Flavonoids	Anthocyanins	216669	234792	228077	445605	467452	413913	1666161	1	1645091	(550.127, 8976.698)(552.12866, 1355.7534)(535.1165, 15707.284)(536.12006, 494.25)(537.1328, 24981.25)(538.1363, 2972.5535)(571.0842, 32628.45)(572.0874, 8456.654)(573.08997, 665.025)(573.11084, 4426.3833)(557.1042, 1462.082)(559.11566, 1673.1434)
Pelargonidin 3-O-sambubioside	Flavonoids	Anthocyanins	281459	269480	280214	1	195190	157579	24072042	24384720	23213014	(551.1534, 130.21)(549.6432, 151974.16)(550.14233, 60005.293)(551.1448, 11517.727)(552.1477, 820.6333)(605.121, 1445.824)(586.42633, 9002.276)(588.0979, 6302.33)(589.0987, 1860.05)(591.5546, 7796.426)(592.41455, 2914.245)(593.1716, 134.09999)(573.1366, 81919.56)(572.1242, 54853.027)(573.1264, 11238.583)(574.12933, 401.96667)
Vitisin A	Flavonoids	Anthocyanins	497124	531986	512615	801448	928702	954130	1044790	1070137	1060796	(561.7949, 14085.211)(562.79596, 2728.4658)(563.1262, 118.08)(549.1129, 9064.97)
Cyanidin 3-O-(6''-p-coumaroyl-glucoside)	Flavonoids	Anthocyanins	12612517	12341910	12234862	701026	663071	647353	7505381	7740257	7572709	(577.13385, 564.7167)(579.1506, 126802.46)(580.1532, 37406.348)(581.158, 11903.94)(582.1606, 3157.8167)(583.16516, 853.6967)(617.1049, 373.93802)(601.1311, 17745.852)(602.13477, 6207.7417)(603.1458, 866.255)
Delphinidin 3-O-sambubioside	Flavonoids	Anthocyanins	15436652	15148796	15032309	646824	112698	140804	3519710	3557519	3671060	(579.1504, 122298.125)(580.1532, 36355.867)(581.15753, 8709.66)(580.1549, 2027.52)(603.17053, 1252.37)(602.13434, 4441.6)(603.1368, 113.29)
Pelargonidin 3-O-rutinoside	Flavonoids	Anthocyanins	4758858	5742483	1	1389691	4233666	4139647	952309	1076373	1069929	(579.1843, 31511.93)(580.18823, 7858.585)(581.1876, 2424.8599)(561.49493, 23628.807)(562.1614, 6245.012)(563.1686, 1694.6781)(585.1937, 7125.9204)(562.1824, 2545.72)(563.1853, 386.64)(618.14954, 28448.195)(619.1543, 6418.27)(601.1309, 436.62662)(604.1698, 4013.88)(604.1725, 130.48)
Petunidin 3-O-rutinoside / Pelargonidin 3-O-sophoroside	Flavonoids	Anthocyanins	19608154	17740450	17518016	1639173	1377689	1721434	3160326	3151240	3244415	(595.1684, 60777.56)(596.1706, 15027.534)(597.1704, 5679.1167)(578.82446, 9276.94)(579.8179, 4479.9)(580.65674, 159.595)(578.7616, 43964.85)(580.1545, 22121.049)(581.1594, 4104.6797)(634.63873, 4533.065)(635.1516, 1083.1)(622.1364, 1738.9899)(618.5499, 19971.775)(619.154, 7512.7134)(602.855, 6167.12)(602.135, 2706.0232)(603.17017, 2089.4302)
Peonidin 3-O-rutinoside	Flavonoids	Anthocyanins	537866	1	1440010	2044989	2037973	1969171	11348258	1	5773948	(610.5314, 2232.0867)(614.1918, 905.15497)(615.211, 97.2)(591.1744, 57046.21)(592.18256, 20015.0)(593.1703, 44.74)(613.1958, 16152.7)(614.1986, 3933.58)(615.2137, 149.07)(616.2041, 153.8)(592.94464, 4259.8926)(597.1819, 1818.55)(631.138, 371.54666)(633.1749, 12377.832)(635.3791, 9737.002)(637.18176, 2769.304)(637.1796, 2428.71)(619.16785, 2961.2551)
Delphinidin 3-O-(6''-p-coumaroyl-glucoside)	Flavonoids	Anthocyanins	4435608	4206438	4260743	770025	650249	699795	1	441454	385550	(611.1393, 315.17)(593.88385, 7679.678)(596.1471, 2607.6768)(599.1308, 441.80002)(595.1396, 9765.312)(596.1437, 1162.7175)(635.13324, 2370.6067)(617.12506, 36551.848)(618.128, 10580.956)(619.1325, 1602.8633)
Cyanidin 3-O-sophoroside / Cyanidin 3,5-O-diglucoside	Flavonoids	Anthocyanins	12804127	12593600	12139510	1	1	1	2135383	2206993	2092192	(611.1607, 98918.32)(612.1636, 30518.5)(613.1675, 6517.679)(614.1666, 471.54)(634.1473, 17205.975)(635.1503, 4551.1167)
Peonidin 3-O-(6''-p-coumaroyl-glucoside) / Pigment A	Flavonoids	Anthocyanins	1	12918771	12524606	1	1175252	1267256	1709761	1746117	1664821	(611.1608, 49855.664)(612.16364, 15507.638)(613.1678, 3232.2517)(595.1649, 55339.125)(596.1677, 14371.715)(597.1701, 3510.6)(649.1139, 374.915)(633.1441, 37226.414)(634.1481, 9643.19)(635.4892, 2572.2717)(637.17975, 17157.273)(638.1829, 4776.86)(614.1402, 4037.02)(615.14526, 629.68994)
Petunidin 3-O-(6''-p-coumaroyl-glucoside) / Pinotin A	Flavonoids	Anthocyanins	495075	523650	506615	446447	169967	418821	303152	246526	245581	(611.16174, 2238.425)(626.1792, 6656.223)(627.17926, 1781.2867)(628.17645, 171.08499)(611.1604, 153938.69)(612.16284, 40789.32)(613.1661, 12907.703)(614.1666, 481.735)(649.11395, 683.57)(631.80804, 9287.519)(632.3408, 1808.6638)
Pelargonidin 3,5-O-diglucoside	Flavonoids	Anthocyanins	5353115	5524543	5311811	1595486	1235672	1319044	862997	874741	850238	(631.139, 10072.433)(632.643, 6341.6665)(635.1475, 8173.687)(636.1475, 1550.9633)(633.1437, 29094.545)(634.14655, 6876.3535)(635.1511, 1456.4532)(614.1401, 4543.6934)(615.14484, 623.24335)(617.1469, 92041.07)(618.1496, 23725.297)(619.1521, 5704.107)
Malvidin 3,5-O-diglucoside	Flavonoids	Anthocyanins	304194	289126	298193	371728	376632	689416	509253	510849	519431	(638.43243, 11433.935)(638.18024, 2904.6602)(661.2103, 205.82)(642.1982, 168.15)(697.1367, 616.06)(679.1563, 7258.865)(679.15906, 14227.17)(680.16174, 1793.72)(681.1721, 4170.4634)(682.1885, 1659.5499)(664.3871, 2003.0)
Delphinidin 3,5-O-diglucoside	Flavonoids	Anthocyanins	11838779	11861440	11532372	1	588692	605418	1679589	1728667	1627267	(649.11395, 434.97)(611.1607, 80455.445)(612.1632, 25260.947)(613.1677, 6539.782)(615.1492, 113.845)(633.17944, 251.655)(633.1581, 21930.46)(633.39484, 45298.965)(634.48065, 11435.238)(635.15015, 3179.7676)
Malvidin 3-O-(6''-caffeoyl-glucoside)	Flavonoids	Anthocyanins	1	1	1	403987	410052	396675	433690	466190	1	(655.1582, 5526.145)(641.1841, 210.5)(679.159, 14091.353)(680.162, 1803.0967)(681.1735, 1773.1533)
Malvidin 3-O-(6''-p-coumaroyl-glucoside)	Flavonoids	Anthocyanins	1	1	1	349589	346866	339837	175116	1	100774	(661.12775, 1670.2699)(664.7845, 3417.25)(625.18225, 422.51)
Petunidin 3,5-O-diglucoside	Flavonoids	Anthocyanins	292681	140743	249948	278611	316503	344507	186592	196633	174107	(663.147, 2148.95)(668.67456, 1327.0575)(625.1806, 5761.037)(646.6864, 3387.79)(647.1849, 1444.34)(685.13275, 2524.46)(647.36334, 5442.2734)(648.2046, 9152.82)(649.1729, 2205.44)
Cyanidin 3-O-(6''-malonyl-3''-glucosyl-glucoside)	Flavonoids	Anthocyanins	310937	342437	325818	339470	344559	337194	126704	139160	127633	(699.1486, 6692.2896)(680.83075, 10885.923)(682.1619, 3569.3533)(703.20276, 3294.68)(681.8359, 9865.05)(683.1673, 4232.9233)
Cyanidin 3-O-xylosyl-rutinoside	Flavonoids	Anthocyanins	180735	190321	188936	1	1	1	273766	286517	255687	(711.20496, 448.125)(732.1823, 8051.7456)(733.1867, 2690.6702)
Pelargonidin 3-O-glucosyl-rutinoside	Flavonoids	Anthocyanins	428650	414534	374093	562556	1	779309	898816	863285	876567	(741.2048, 3243.1633)(725.2424, 3263.51)(781.93915, 7248.4214)(782.1868, 7133.2515)(783.1847, 4879.4463)(784.1844, 1082.0339)(765.2198, 2515.8066)(766.22314, 542.98)(767.21265, 743.13995)(749.22614, 874.39996)(751.2375, 1331.8766)
Cyanidin 3-O-sambubioside 5-O-glucoside	Flavonoids	Anthocyanins	128090	133594	1	127853	293672	386903	2955610	3151800	2930474	(743.20294, 37024.324)(744.20526, 11134.32)(745.2051, 2820.827)(727.1785, 5032.6636)(765.1569, 6389.3203)(766.1565, 2683.3398)(767.15393, 1910.9551)(768.8191, 1293.188)(771.22437, 3761.2136)(772.22565, 729.78)(751.18823, 4236.02)
Cyanidin 3-O-glucosyl-rutinoside	Flavonoids	Anthocyanins	429337	321031	331291	591134	835227	969371	511168	468719	486848	(762.1985, 10079.298)(763.198, 2956.817)(764.19635, 941.49)
Formononetin	Flavonoids	Isoflavonoids	1856259	3135852	1503165	1	122706	169602	809596	918079	832408	(269.74753, 5134.3853)(250.91838, 11762.314)(252.31705, 2980.2524)(253.74306, 5437.5166)(255.0765, 4108.32)(272.5886, 12658.557)(273.08847, 17456.822)(274.09006, 26907.99)(253.82623, 1380.3625)(256.0807, 2402.36)(307.54376, 922.55)(289.02347, 4507.2705)(293.56836, 5554.49)(296.0845, 816.1167)(275.72775, 3114.7415)(276.56995, 2816.625)(277.0695, 49772.49)(278.0726, 5364.55)
Genistein	Flavonoids	Isoflavonoids	1640294	1005688	913719	495102	509556	455863	585682	635805	631517	(273.06396, 3456.3127)(273.05908, 11195.155)(274.0637, 6576.89)(253.05203, 4427.7676)(255.0568, 1378.9)(271.46594, 1058.486)(275.0694, 4190.08)(276.0693, 1210.065)(253.85522, 12164.304)(254.0646, 555.45)(313.35556, 3945.4065)(315.01654, 713.6125)(292.34363, 12580.4795)(296.05585, 22388.633)(298.06244, 3334.7249)(277.03735, 4541.4785)(276.0305, 269.96)
Glycitein / Biochanin A	Flavonoids	Isoflavonoids	220724	1	224603	1	1	1	750519	716561	680067	(286.40512, 860.3867)(288.07925, 8458.91)(288.58304, 11717.5)(289.0897, 26258.48)(267.0672, 11372.507)(268.06696, 792.55005)(323.0258, 1551.85)(307.0244, 24812.86)(308.0274, 1821.49)(309.0312, 81.76)(310.06284, 555.798)(311.57397, 712.47)(293.06396, 11874.45)(294.069, 807.04004)
Daidzin	Flavonoids	Isoflavonoids	14713387	4600579	5677877	1587382	1607735	1611743	1	1920573	2502166	(417.99078, 2692.5063)(417.11325, 1046.235)(399.53647, 7710.6675)(401.10876, 2945.5566)(401.11035, 25525.865)(402.1129, 6996.25)(419.87405, 5966.298)(418.1129, 508.77)(400.11615, 22384.35)(401.31534, 33260.098)(404.1153, 8808.234)(457.08017, 506.88333)(440.39795, 1607.1299)(441.9667, 11365.2705)(440.0912, 4153.375)(423.66946, 4731.7783)(426.1016, 598.66)
6''-O-Acetyldaidzin	Flavonoids	Isoflavonoids	3408861	3460642	1	651056	602171	618040	10594223	11366776	10635677	(441.11203, 13359.723)(442.1151, 696.98334)(459.80875, 2649.8367)(441.1202, 98967.54)(442.12393, 17920.441)(443.11417, 4281.4)(485.6239, 15651.729)(486.12988, 2004.0084)(487.11264, 30234.506)
Glycitin	Flavonoids	Isoflavonoids	3271351	4115797	3690923	641392	1513937	1	18552470	19369266	19622154	(449.46292, 51031.01)(451.1398, 30851.67)(452.141, 5515.88)(429.36462, 39580.85)(430.1178, 15568.359)(431.1269, 4766.645)(450.13745, 153276.55)(451.1395, 30875.414)(452.1408, 5482.7197)(453.13666, 5091.235)(430.62796, 24355.393)(430.1178, 16695.19)(471.08282, 1888.5641)(454.1107, 264.185)
6''-O-Acetylgenistin	Flavonoids	Isoflavonoids	1709833	1	1698457	1	1	1	1	1907480	1828865	(475.1208, 12813.055)(476.1244, 1125.55)(461.10803, 238.88)(476.79752, 135133.23)(477.80054, 28413.47)(477.1347, 1051.55)(461.1352, 828.29)(501.0931, 1824.505)(499.92596, 7606.6514)(501.93036, 2554.41)(503.12875, 957.51)
6''-O-Acetylglycitin	Flavonoids	Isoflavonoids	3406275	1	3038344	1	1	1	2999665	3054744	2913550	(488.72964, 42366.945)(489.88223, 12016.708)(491.14612, 4034.83)(473.29855, 5196.7173)(475.53116, 675.932)(477.1422, 642.28503)(533.1196, 71.92)(517.131, 1371.975)(496.12027, 6632.1704)(497.12598, 2150.91)(498.12405, 215.06999)
6''-O-Malonyldaidzin	Flavonoids	Isoflavonoids	272031	252022	772309	576003	833889	849187	2386133	2451961	2800929	(503.11588, 39947.887)(504.11865, 7876.4927)(505.11646, 4197.8335)(485.60605, 6885.5776)(486.85135, 6724.512)(487.10623, 510.24332)(488.1216, 550.36)(506.47086, 3882.2266)(485.77637, 11799.267)(488.1169, 4536.93)(489.1104, 986.59)(491.1382, 1973.57)(525.0691, 765.505)(529.78, 804.99335)(531.1315, 1303.32)(509.76602, 220.86665)
6''-O-Malonylgenistin	Flavonoids	Isoflavonoids	277599	230108	204779	1519951	1561410	1579851	6553949	6770043	6566516	(518.11383, 3379.0818)(503.10184, 1627.8475)(519.1263, 26336.281)(520.1289, 5976.902)(521.1355, 995.1966)(502.30576, 5472.014)(502.12622, 542.7)(543.106, 36406.375)(544.6151, 11750.078)(543.11554, 2669.67)(527.0887, 1549.5234)(529.1154, 1206.69)
6''-O-Malonylglycitin	Flavonoids	Isoflavonoids	467767	459387	463784	2644342	2757103	2716138	1506880	1527392	1499514	(533.625, 11896.466)(534.6356, 1553.9551)(537.133, 20636.506)(538.1364, 2131.7)(515.1009, 24527.275)(516.1076, 2036.4268)(517.1077, 10462.616)(518.11145, 546.0867)(519.1236, 12203.737)(520.12646, 1837.4668)(571.0843, 30947.107)(572.08734, 7853.783)(573.0899, 618.3033)(557.10443, 1731.32)(559.1159, 966.0667)(561.1279, 414.81332)(543.13007, 3440.5635)
Butein	Flavonoids	Chalcones	1	1	1	1405892	1533023	1534134	151235	1	606327	(272.5704, 4334.4917)(277.0888, 15188.42)(255.05978, 634.635)(256.8151, 12352.638)(258.57285, 23161.83)(259.0777, 33242.45)(274.7451, 16287.571)(276.83157, 4281.995)(277.0888, 20205.625)(278.08716, 3977.935)(256.0722, 1951.88)(257.0684, 3574.74)(258.0677, 1104.53)(259.0774, 19756.48)(260.0828, 12502.17)(313.02762, 925.9033)(293.0123, 1946.12)(296.89505, 10836.862)(299.06757, 2599.416)(299.0707, 2…
Xanthohumol	Flavonoids	Chalcones	654739	1262899	1468124	376448	924713	924766	1	885281	866098	(357.9018, 2153.5925)(359.1655, 6288.28)(359.1657, 4413.79)(341.15573, 20457.17)(342.1591, 6104.23)(393.25388, 5850.9814)(394.44644, 7848.783)(396.1136, 2618.48)(397.1191, 8795.23)(398.1184, 1241.8)(399.1198, 46091.69)(377.1014, 5567.2427)(377.10162, 2263.3442)(378.80496, 5576.7544)(382.15, 1272.72)(359.46292, 13122.125)(360.12897, 6742.792)(361.12946, 835.49)
Phloretin	Flavonoids	Dihydrochalcones	817694	816256	811452	4892958	710129	723183	1596410	2300930	1542326	(274.08664, 14548.786)(256.87454, 1598.444)(259.0751, 1468.09)(275.31384, 18797.678)(276.09402, 1941.9984)(259.7549, 6572.697)(260.7592, 776.3133)(261.09424, 993.87)(315.5524, 3705.0364)(319.06274, 22645.111)(301.0415, 1085.38)(297.92953, 1603.7272)(301.07874, 202.1)(281.07147, 2334.4624)(282.0795, 25764.29)
Phloridzin	Flavonoids	Dihydrochalcones	59737752	60875772	60602204	590703	528570	1	5337913	5182684	4225212	(437.1414, 1152015.6)(438.1447, 225202.88)(439.1492, 51120.19)(440.1532, 8625.36)(419.6347, 1650.645)(422.1472, 3464.4797)(423.14417, 2264.82)(437.7172, 352711.1)(438.72043, 68941.28)(439.15704, 1106.66)(419.1313, 20626.684)(420.1347, 2611.825)(478.11014, 416.80997)(459.79306, 890.62335)(462.13727, 5513.665)(463.14606, 1326.41)(465.1499, 616.46497)(442.91855, 6394.8076)(442.1148, 663.545)
Phloretin 2'-O-xylosyl-glucoside	Flavonoids	Dihydrochalcones	7898215	8046471	8132109	303072	312965	1	911115	1035693	863217	(569.195, 4927.04)(573.19305, 10069.154)(574.1963, 1271.6599)(551.1552, 4757.75)(552.15875, 355.34)(575.20746, 1614.2032)(589.12646, 6366.48)(590.1301, 258.0)(573.15594, 68910.586)(574.1596, 17268.248)(575.1619, 6892.846)(576.1629, 123.44)
3-Hydroxyphloretin 2'-O-xylosyl-glucoside	Flavonoids	Dihydrochalcones	256845	264381	265860	817309	802532	806837	2715875	2841368	2779147	(584.8082, 6125.9307)(586.1958, 1355.5865)(572.169, 302.48)(585.19055, 22454.898)(586.1965, 8921.804)(587.20123, 725.22675)(570.17816, 1406.4899)(572.67773, 398.39502)(573.1871, 509.37)(605.1241, 2206.9065)(607.1499, 139.36)(591.1534, 6030.142)(592.1679, 1773.3267)(593.1716, 132.94334)
Dihydroquercetin	Flavonoids	Dihydroflavonols	12564459	11793338	11643033	91617	96188	208751	1264547	1266847	1216940	(304.4583, 7888.1743)(306.66342, 1119.9861)(291.0664, 358.11)(307.21198, 2000.11)(309.0789, 3001.28)(287.8088, 41100.707)(288.0582, 16829.59)(344.52725, 1322.5051)(325.0079, 2335.62)(328.5534, 8881.798)(329.5563, 608.35333)
Dihydroquercetin 3-O-rhamnoside	Flavonoids	Dihydroflavonols	872471	669021	850124	929344	903013	876091	6882054	5958049	7389775	(451.79407, 2876.0945)(453.79602, 5514.4487)(455.63333, 2281.8074)(456.1334, 220.1)(437.1058, 736.74335)(435.1291, 132.16)(471.08145, 3851.8)(473.1052, 15730.993)(474.109, 3402.4402)(475.12265, 1092.7433)(455.1035, 159.99)
Dihydromyricetin 3-O-rhamnoside	Flavonoids	Dihydroflavonols	5704494	4117021	6078233	1	1	1	775157	1421900	804997	(466.11038, 9317.62)(467.1145, 3125.4)(449.1078, 20808.48)(450.112, 3246.335)(453.1185, 6252.625)(454.12286, 327.10498)(470.47067, 1384.2267)(452.12073, 21470.893)(450.1148, 3759.65)(489.0738, 1422.66)(493.1121, 1414.04)(471.08716, 18574.115)(472.09253, 4304.1875)(473.10107, 1175.64)
Pinocembrin	Flavonoids	Flavanones	2410196	1740635	3058526	1775445	80649	644587	746195	794587	767616	(256.07553, 1087.4729)(241.74231, 223.17332)(242.0737, 2983.67)(243.0808, 25689.31)(259.53223, 2433.0798)(260.48755, 14622.88)(242.57877, 4815.3125)(243.4142, 5187.2104)(244.0839, 7227.1)(299.8776, 1079.4133)(277.0223, 13295.423)(278.03046, 2169.56)(279.40063, 4132.6577)(280.67792, 7081.1475)(281.5738, 662.31)(283.0797, 428.91)(261.05093, 5464.4414)
Sakuranetin	Flavonoids	Flavanones	1840843	1	2073498	2141130	2176079	2227363	1	631982	612953	(287.09, 16377.996)(268.0773, 5400.2847)(289.89557, 87841.71)(291.43433, 12541.34)(291.1041, 4104.61)(272.0896, 7261.6064)(273.3769, 17116.676)(274.0901, 25398.234)(329.45718, 1301.38)(330.8115, 2898.0127)(307.70593, 552.26337)(309.79242, 7445.75)(311.83453, 3314.0225)(312.58002, 4523.72)(291.78305, 1994.2572)
Eriodictyol	Flavonoids	Flavanones	1570915	1485792	1453263	1	98832	444544	3097777	2907305	2811479	(288.49377, 53426.918)(290.07455, 18611.838)(273.30994, 2346.9624)(273.0565, 11976.17)(274.0638, 8498.66)(290.2737, 8766.612)(291.07608, 498.1975)(327.52747, 1374.16)(331.0334, 2305.89)(313.0229, 368.47)(315.017, 602.17)(293.0482, 2000.01)
Hesperetin	Flavonoids	Flavanones	8057017	10297202	13526469	2733351	110521	2961327	540118	1057304	985223	(302.93658, 5693.4634)(304.08057, 558.36005)(305.0839, 6831.576)(306.08963, 2470.6267)(307.09622, 8363.707)(285.07217, 1503.5073)(287.57416, 5743.4346)(288.0788, 10195.895)(303.08505, 161739.6)(304.08743, 31778.107)(288.68805, 11950.523)(289.68472, 3457.2603)(289.0901, 145683.83)(290.0922, 15710.71)(341.0443, 5206.25)(342.0437, 195.70499)(324.6954, 1844.3534)(327.5735, 7009.744)(328.74146, 4704.5…
8-Prenylnaringenin / 6-Prenylnaringenin	Flavonoids	Flavanones	2811193	2390774	5535761	711250	4640882	1088404	2085742	2083344	1997530	(341.73294, 1102.3079)(322.71933, 6191.4663)(323.11185, 2481.0833)(324.106, 176.45)(343.51865, 23982.9)(343.14392, 3904.4675)(343.14346, 367.25668)(324.88562, 10519.508)(326.1354, 530.38)(380.95267, 6097.0757)(382.8452, 45546.773)(384.7668, 9556.14)(385.0944, 23736.23)(361.3762, 13389.6455)(363.0768, 1602.44)(364.12167, 14925.802)(365.454, 4559.6997)(367.13434, 16881.57)(368.13934, 4687.0547)(346…
6-Geranylnaringenin	Flavonoids	Flavanones	192261328	195848416	193757008	18265836	18132692	18252416	1	42279620	41951768	(410.07156, 492789.53)(412.20184, 143901.03)(390.58255, 2167.202)(411.19653, 69901.56)(412.19995, 12468.974)(391.19348, 66175.77)(392.1963, 11961.357)(393.19473, 2936.94)(394.1917, 111.3)(447.16342, 17112.268)(448.16605, 2919.5496)(433.1499, 6464.336)(434.75482, 788.804)(435.16165, 2107.365)(431.18372, 53511.99)(432.19052, 22631.393)(413.17737, 7818.8013)
Naringenin 7-O-glucoside / Naringin 4'-O-glucoside	Flavonoids	Flavanones	1972929	3214868	1812526	1	1	1	4795349	4639573	1733767	(435.12714, 3632.1)(436.13025, 110.475)(416.10587, 2167.2725)(417.09637, 896.225)(436.7958, 2311.3767)(441.1361, 7836.74)(417.72052, 2589.862)(476.09283, 399.575)(459.09006, 581.62665)(459.62268, 1471.19)(439.29248, 33192.977)(442.104, 4516.84)
Narirutin / Naringin	Flavonoids	Flavanones	5807243	5196000	5675922	1546531	1090391	1773668	3629298	3778874	3767688	(580.18805, 5208.678)(581.1875, 2897.7)(562.9214, 2717.0198)(566.1927, 691.3)(585.2134, 334.3)(566.5689, 2357.8975)(567.03436, 2531.8066)(568.1984, 1832.955)(601.131, 14895.363)(602.13477, 5810.3813)(603.1458, 875.1625)(604.3008, 3574.684)(605.7549, 2372.8398)(609.201, 3273.8)(591.16254, 2584.8167)
Poncirin / Didymin	Flavonoids	Flavanones	3150949	2955154	2801230	6659155	1	4802142	7031126	7447277	7987786	(599.2086, 7592.468)(600.21204, 1761.8251)(576.1782, 33047.582)(577.178, 4725.5835)(578.1761, 747.4267)(597.8788, 4719.4146)(600.21265, 958.45746)(601.21606, 8536.564)(579.2115, 4545.5864)(580.18994, 633.5867)(581.2013, 146.125)(633.147, 8946.178)(634.1456, 3001.4302)(635.1511, 803.33)(615.6453, 506.39502)(618.9454, 3986.9275)(620.7772, 1987.2986)(621.2066, 16429.334)(622.20886, 4164.6436)(601.97…
Eriocitrin / Neoeriocitrin	Flavonoids	Flavanones	4619302	4389548	3411566	3189043	2752382	2036929	3899084	3933233	4105960	(601.1701, 2501.4133)(602.172, 150.16)(579.1514, 74497.28)(580.1543, 22600.865)(581.1594, 4226.5996)(581.1867, 26676.26)(582.19025, 34754.586)(581.1875, 2825.49)(617.12506, 39615.082)(618.128, 11880.617)(619.1325, 1853.8168)(625.18176, 2742.568)(603.16925, 4956.32)(604.1725, 170.63)
Neohesperidin / Hesperidin	Flavonoids	Flavanones	503033	554092	469789	1594823	3499919	767894	5299753	1363159	1337836	(611.2052, 1225.1599)(614.1843, 771.5)(592.19226, 20715.7)(617.2093, 6495.69)(598.40894, 5366.238)(599.2096, 17305.67)(633.1462, 12718.58)(634.3152, 4473.023)(635.14825, 2468.786)(636.1464, 120.4)(634.511, 10458.088)(636.4337, 2843.665)(637.8653, 242.91333)
Naringin 6'-malonate	Flavonoids	Flavanones	147611	135617	135060	1	1	1	215993	1	161623	(668.2039, 792.34)(708.168, 487.26)(709.1665, 192.42)(691.1367, 8371.687)(692.1368, 4228.388)(693.1345, 2497.5315)(689.179, 5860.107)(690.17737, 475.205)(672.1653, 1949.95)(673.166, 431.4)
Narirutin 4'-O-glucoside	Flavonoids	Flavanones	1	663026	574306	1	1139826	1309993	363704	383018	378219	(725.22516, 2792.2297)(781.18695, 12286.192)(782.18713, 8033.0825)(763.2055, 2341.6865)(765.2198, 4550.0635)(766.22314, 975.37335)(749.22614, 1588.4166)(751.2378, 2843.9465)
7,4'-Dihydroxyflavone	Flavonoids	Flavones	2399791	2708548	2740918	632680	617278	603109	1276053	1340855	118882	(255.31126, 3800.2751)(257.26154, 3412.934)(259.0754, 10793.45)(237.85214, 2332.632)(239.0522, 10084.974)(256.2662, 3216.166)(258.0716, 4700.62)(239.46436, 7036.9463)(242.0731, 4477.16)(294.67947, 5458.147)(275.51663, 9664.2)(279.6763, 4450.409)(281.0573, 1109.7)(259.3295, 26218.83)(261.0501, 5345.9)
Baicalein / 7,3',4'-Trihydroxyflavone	Flavonoids	Flavones	1640294	1005688	913719	470853	509556	455863	585682	635805	631517	(272.06024, 2849.5752)(273.0593, 10956.847)(274.0637, 6900.03)(253.05203, 4427.7676)(255.0568, 1378.9)(271.46594, 1058.486)(275.0694, 4190.08)(276.0693, 1210.065)(253.0529, 10838.777)(254.0646, 555.45)(313.30814, 3423.9456)(315.01645, 721.87)(292.6778, 15458.745)(295.72174, 20096.0)(298.06244, 3334.7249)(277.03806, 4729.0137)(276.03094, 279.525)
Scutellarein / Luteolin	Flavonoids	Flavones	1172392	10866627	10489285	2320416	2821839	2972703	1	1	1	(287.05496, 108102.914)(288.0581, 16907.787)(268.0439, 1618.38)(291.06915, 5912.5503)(271.04626, 2590.4824)(271.7239, 6418.4)(273.39258, 10721.923)(274.06366, 8013.425)(325.00665, 1664.0233)(306.99832, 52857.285)(308.00143, 5456.9033)(309.0017, 463.97)(309.031, 241.57)(291.02072, 24197.186)(292.02295, 5414.8447)
Hispidulin	Flavonoids	Flavones	137864	328891	1265876	4475685	3684650	3816798	1	1	1	(301.73862, 1210.33)(287.0597, 7867.25)(302.57596, 5577.6973)(303.0826, 11304.656)(285.07297, 2867.1533)(286.06314, 6689.7466)(287.0707, 10114.286)(288.0743, 6675.733)(339.02017, 4525.0566)(322.01788, 70651.414)(322.01767, 11383.587)(324.05347, 18100.914)(326.0599, 667.96)(306.64523, 21743.8)
Cirsimaritin	Flavonoids	Flavones	2808972	3338800	3125603	9163914	9175074	9695012	2227301	2169214	2273590	(317.64694, 9067.755)(317.7554, 2456.7166)(319.099, 33105.63)(298.47296, 15530.109)(301.08942, 21194.51)(298.22232, 17598.86)(300.08118, 2665.615)(301.08905, 6535.4697)(302.088, 1153.5475)(355.5466, 9711.233)(354.04642, 3346.92)(335.03528, 87013.03)(336.0328, 26231.205)(339.0731, 5314.562)(340.63553, 11262.262)(341.87964, 4364.78)(320.72934, 22955.932)(323.2713, 323.71002)(323.0731, 7325.76)
Tetramethylscutellarein	Flavonoids	Flavones	5404215	5859993	5073854	35835616	35751624	36552860	77750152	76268792	77674880	(342.11572, 5856.0137)(324.93958, 29936.64)(326.1043, 13941.971)(345.79333, 21398.06)(346.7963, 3674.0417)(325.61273, 13812.088)(326.786, 970.4333)(329.12, 41247.09)(330.121, 7151.28)(383.1938, 491634.12)(384.1969, 60721.234)(387.088, 5144.67)(363.0686, 7805.4434)(365.10425, 575966.56)(366.1056, 106263.54)(348.87225, 7198.36)(350.3863, 572.7943)
Cirsilineol / Eupatorin / Pebrellin	Flavonoids	Flavones	1	951021	832258	952869	1035487	1086570	979941	1038675	1	(346.37894, 5583.724)(348.29935, 35051.184)(348.6045, 13742.19)(349.11, 23809.47)(331.09836, 21114.324)(328.28534, 7955.678)(329.89404, 6490.268)(332.0957, 334.91)(389.06747, 612.73334)(365.03696, 17507.549)(366.04776, 2284.8767)(368.0925, 164.93)(350.46548, 24690.037)(351.82178, 7883.3374)(352.83185, 79595.055)(353.7556, 17758.06)
Gardenin B	Flavonoids	Flavones	2256435	1199952	1241572	1185029	1115352	1563303	6090544	1898288	1	(360.7094, 3850.998)(360.10275, 2723.1467)(363.1235, 1988.08)(340.09427, 1598.39)(361.1112, 3441.205)(362.61795, 238.735)(343.7769, 12143.535)(345.11377, 9287.036)(346.11328, 3803.3052)(399.7404, 6658.5435)(399.56903, 7020.63)(400.5749, 3017.6702)(401.0803, 14708.8)(382.49118, 11389.834)(384.35684, 4515.9053)(385.3573, 6885.95)(386.1173, 989.12)(366.09647, 6309.8867)(366.0909, 12920.931)(367.5992…
Cannflavin B	Flavonoids	Flavones	22836094	23128182	23393024	4120599	7048628	4241612	16765875	15720069	16283881	(368.129, 9024.183)(369.12015, 1533.1599)(350.40555, 27880.715)(351.11176, 28693.176)(352.113, 4726.4297)(373.1462, 298.76334)(354.41263, 21791.35)(355.5298, 6012.566)(355.1346, 7027.34)(407.53757, 164183.4)(408.76352, 29893.273)(410.09863, 8981.089)(411.3041, 3169.92)(391.9696, 1190.8345)(395.09335, 878.9533)(391.8966, 12123.088)(395.4662, 5885.7734)(373.9044, 2776.72)(374.1133, 555.48)
Sinensetin	Flavonoids	Flavones	1	1	1	5252143	5301698	5315341	1	1	1	(372.1144, 3141.6277)(354.10336, 8859.844)(373.37064, 55452.742)(374.37515, 8333.26)(355.36255, 5007.665)(356.36435, 2925.6301)(359.1255, 14535.56)(360.1273, 5464.67)(411.0911, 6373.435)(412.08963, 406.73337)(395.5722, 1681.9851)(398.33316, 2665.0176)(399.07425, 8632.406)(395.11194, 16031.135)(396.1161, 1411.31)(377.10327, 11989.192)(378.10648, 2947.1633)
5,6-Dihydroxy-7,8,3',4'-tetramethoxyflavone	Flavonoids	Flavones	339483	146358	179110	1703253	1696312	1688167	1395195	865150	1	(375.10297, 4221.734)(376.4761, 5208.1265)(377.48154, 8286.811)(378.7101, 14269.443)(356.49695, 3423.2122)(359.0945, 2843.96)(361.1066, 2261.04)(358.10373, 5926.548)(359.43015, 1760.0834)(361.1098, 3002.688)(414.31488, 13394.547)(414.90186, 1562.7783)(395.0499, 435.0)(397.08325, 17458.463)(398.08643, 4099.9756)(379.83014, 138410.64)(382.0823, 42529.0)(383.09366, 341032.47)(384.09714, 40558.67)
Apigenin 7-O-glucoside	Flavonoids	Flavones	12847016	3369784	1	1976156	2022467	1884559	1	1	1	(423.35504, 10376.014)(422.1371, 11758.98)(423.157, 8481.78)(424.1613, 761.72)(402.1381, 3944.63)(421.1524, 12699.91)(403.13745, 15463.797)(404.14185, 1873.1068)(443.10153, 879.4575)(444.53653, 8091.6196)(427.11987, 20271.086)(428.62936, 11727.175)(429.63324, 18752.875)(430.1367, 4031.55)
Apigenin 7-O-glucuronide	Flavonoids	Flavones	125727	180256	298283	1	1	1	684858	688685	694481	(428.0745, 108.12)(450.1046, 417.68)(429.088, 8044.655)(430.09213, 2730.7136)(487.0623, 6127.77)(469.0509, 28308.69)(470.0542, 3395.84)(471.8872, 782.546)(453.0709, 2919.04)
Cannflavin A	Flavonoids	Flavones	83495568	89829120	86544096	90630272	84573712	83592192	25061484	25223132	26229946	(436.8561, 878455.0)(438.19644, 332789.5)(439.19876, 50222.266)(440.2014, 5153.5283)(437.19394, 379512.9)(438.1968, 93393.48)(439.2003, 15784.493)(440.2038, 205.6)(421.2035, 924.3575)
Apigenin 6-C-glucoside	Flavonoids	Flavones	1051366	775635	895984	144207	1	122790	1000226	1012408	1025178	(437.10596, 425.93335)(414.3496, 2648.6377)(419.1093, 801.37)(435.12564, 2109.7634)(436.13025, 191.045)(415.10104, 11545.39)(416.1045, 1286.015)(417.11588, 158.63667)(477.0842, 808.36)(457.0665, 1601.3566)(456.7709, 920.6516)(459.1019, 4294.61)(439.08774, 33779.777)(441.08487, 12191.081)
Luteolin 7-O-glucuronide	Flavonoids	Flavones	1	1	1	1	1	1	1762223	1840341	1846187	(445.06528, 56502.516)(446.06876, 9165.177)(447.06845, 389.92667)
Luteolin 6-C-glucoside / Luteolin 7-O-glucoside	Flavonoids	Flavones	6153907	1745832	6005262	1057711	1030330	1046477	1	1421900	1381726	(449.10873, 13313.325)(451.11557, 2905.8633)(453.11877, 6926.295)(454.12234, 486.97)(435.0925, 798.7834)(449.11542, 9202.416)(450.1188, 5669.03)(433.1138, 87.67)(487.86676, 3883.2844)(469.0504, 19278.188)(470.05374, 2193.8333)(471.08685, 16867.328)(472.09244, 4567.0537)(473.099, 1191.0732)(453.07065, 2038.79)
Chrysoeriol 7-O-glucoside	Flavonoids	Flavones	974645	1662588	5848229	1860529	1914539	1976717	876855	1114098	1066731	(463.12195, 21897.75)(465.13147, 6916.12)(445.111, 14786.32)(446.113, 2181.96)(447.1059, 1089.35)(449.1183, 21652.86)(450.1222, 2543.37)(466.1347, 276.835)(467.14673, 747.6533)(468.1434, 5561.6367)(469.1316, 49650.51)(445.4911, 9402.2705)(446.62045, 3375.4563)(503.084, 3962.947)(504.59305, 598.99)(484.0724, 7620.647)(485.74316, 25524.982)(487.08472, 9876.883)(489.09006, 2646.5298)(486.82462, 6183…
Chrysoeriol 7-O-(6''-malonyl-glucoside)	Flavonoids	Flavones	689326	237660	233430	170554	184881	173326	27983774	28574968	27326000	(548.78827, 5981.5054)(550.1103, 150.54001)(549.1396, 238106.38)(550.1424, 70486.77)(551.1448, 13915.444)(552.1477, 991.0533)(535.11676, 18412.822)(536.12006, 691.2834)(537.133, 25870.807)(587.09515, 28408.787)(588.09814, 7392.027)(589.0987, 2100.0166)(572.8304, 96699.32)(572.12427, 63994.457)(573.1264, 13579.77)(574.12933, 487.07333)(557.10425, 1879.5865)(559.11566, 2330.4167)
Apigenin 6,8-C-galactoside-C-arabinoside / Apigenin 7-O-apiosyl-glucoside / Apigenin 6,8-C-arabinoside-C-glucoside	Flavonoids	Flavones	3683740	770766	3362766	1684540	1	5057309	9141045	8734263	8141384	(569.14655, 45923.26)(570.1495, 9733.01)(551.153, 244.38)(549.1389, 92715.48)(550.1419, 27292.562)(551.1475, 4996.947)(585.09344, 11414.243)(586.09576, 1942.6234)(591.14844, 3890.8066)(592.48975, 138.79333)(571.9313, 53420.4)(572.1237, 25461.258)(573.1259, 4661.8066)
Rhoifolin / Isorhoifolin	Flavonoids	Flavones	10104421	12691002	4273744	3233034	2752382	2124057	1	2622294	2259490	(578.4196, 1449.71)(583.1889, 261.95)(580.186, 25272.518)(581.43964, 7415.8223)(581.1875, 2785.5833)(561.16003, 33272.406)(562.1618, 7258.4077)(563.165, 1332.2933)(622.1364, 1570.495)(601.13074, 550.5825)(602.66656, 5981.635)(604.1725, 170.045)
Apigenin 6,8-di-C-glucoside	Flavonoids	Flavones	13627655	18804448	13274524	227354	232494	1259796	1	441026	458806	(579.15125, 4719.08)(595.16895, 55951.844)(596.1715, 13863.739)(597.1704, 5282.66)(578.8253, 3939.5735)(579.1489, 7632.8)(580.1521, 479.84)(633.88745, 2392.81)(637.1445, 945.7933)(617.3974, 44067.67)(618.1496, 29397.836)(619.1546, 6378.174)(605.1535, 775.22)
Luteolin 7-O-(2-apiosyl-glucoside)	Flavonoids	Flavones	150469	232154	166069	1	1	1	489715	1317297	1304945	(581.149, 2961.1602)(582.14343, 527.6)(562.1292, 6921.51)(563.1262, 204.37)(587.1509, 640.0567)(563.14044, 6594.6)(564.1315, 1755.105)(603.1324, 1331.87)(587.131, 4089.9304)(586.1238, 191.46)
Neodiosmin / Diosmin	Flavonoids	Flavones	1134582	892829	927793	1	1	1	1	1000930	1072628	(610.1825, 18890.03)(611.1833, 10315.324)(612.1812, 7167.0215)(613.1805, 791.492)
Apigenin 7-O-(6''-malonyl-apiosyl-glucoside)	Flavonoids	Flavones	5689529	5885844	5677497	1	887932	976396	1028821	1053015	1039082	(633.14575, 36751.74)(634.14746, 11587.072)(635.1487, 4173.075)(636.14734, 590.765)(633.1427, 57645.0)(634.1455, 15200.34)(635.15063, 3026.96)(695.1138, 259.1875)
Chrysoeriol 7-O-(6''-malonyl-apiosyl-glucoside)	Flavonoids	Flavones	383410	403388	378699	138449	126718	141246	110145	1	114004	(681.54407, 6259.4375)(682.17236, 3113.0967)(681.1735, 2807.4902)(682.19617, 1867.2001)(668.5098, 2031.0801)(685.1332, 6147.2)
Cinnamtannin A2	Flavonoids	Flavanols	724697	745431	731199	1	1	1	196757	199169	195738	(1155.2734, 7310.2974)(1156.2771, 3263.6501)(1157.2783, 390.82)(1155.272, 11210.391)(1156.2754, 6744.0303)(1157.2786, 547.685)(1177.2534, 353.2)
(+)-Catechin / (-)-Epicatechin	Flavonoids	Flavanols	11798573	11759343	11381735	1922319	2801648	2911869	5679020	5894177	5395879	(290.19177, 10046.013)(292.0894, 6709.75)(272.07, 3317.565)(291.08615, 115679.67)(292.0898, 22450.219)(293.09738, 1849.0566)(273.07703, 4766.498)(335.04996, 1046.65)(315.03613, 4523.255)(317.0498, 8473.02)(314.07254, 2168.1165)(318.07404, 1339.395)(295.46225, 342.746)(297.062, 4045.405)(300.0714, 1684.895)
(-)-Epigallocatechin / (+)-Gallocatechin	Flavonoids	Flavanols	3205217	1742259	1750327	289693	501821	281747	3730662	3417974	3609445	(308.0742, 4608.43)(309.0792, 7828.39)(310.089, 4378.64)(311.0889, 2177.21)(308.2117, 17287.5)(309.28815, 5738.38)(309.075, 4486.0396)(310.0765, 873.12)(289.405, 36083.418)(290.411, 7991.112)(293.0817, 316.96)(294.0837, 886.73)(345.046, 1260.6)(327.0226, 1829.46)(330.81268, 4811.8125)(331.06198, 2187.7468)(333.0733, 21037.094)(334.0828, 5040.69)(315.0634, 962.03)
(+)-Catechin 3-O-gallate / (-)-Epicatechin 3-O-gallate	Flavonoids	Flavanols	2619396	2722638	2788492	193708	170899	1	381362	1	441950	(444.10037, 4916.532)(425.08313, 7117.245)(443.108, 886.78)(425.59235, 18980.693)(427.3375, 4991.1753)(429.59045, 3787.835)(430.092, 1488.92)(481.05902, 153.405)(463.0482, 2546.7202)(471.08484, 7428.5825)(447.06784, 253.765)
(+)-Catechin 3-O-glucose	Flavonoids	Flavanols	1379074	2070554	1583142	939138	1012623	1013635	2854479	3123700	2824016	(452.8, 18084.904)(453.80136, 5249.951)(455.14194, 101068.945)(456.14587, 22147.521)(457.13406, 19270.938)(458.14673, 5160.35)(437.12946, 8812.74)(438.13245, 20743.209)(440.12534, 474.8033)(459.1504, 9505.036)(438.14612, 2560.1965)(497.09274, 514.38666)(475.0915, 326.9875)(476.45828, 18379.127)(477.46353, 3618.5999)(477.1282, 177.41)(457.90714, 629.344)
(-)-Epigallocatechin 3-O-gallate / (+)-Gallocatechin 3-O-gallate	Flavonoids	Flavanols	1655030	757254	1014667	1	1	1	141876	584829	145565	(459.10095, 4619.4336)(461.1058, 1145.56)(443.09, 836.38)(459.102, 4024.41)(441.7538, 14108.198)(442.08862, 1764.1566)(443.0844, 555.63)(479.0439, 717.35)(481.0599, 248.53)(469.08725, 2729.71)
Theaflavin	Flavonoids	Flavanols	1	1	1	168745	183021	191956	2427496	2404679	2178815	(569.1461, 882.41)(547.117, 7923.96)(549.131, 6144.33)(547.1201, 12495.233)(548.12604, 3385.827)(591.13, 2724.0066)(571.1092, 18465.48)(570.108, 9518.996)
Procyanidin dimer B1 / B2 / B3 / B4 / B5 / B7	Flavonoids	Flavanols	15912487	15617766	15547984	833837	798868	774316	9732504	10022732	9747167	(579.1506, 128968.78)(580.1532, 38042.4)(581.158, 12158.099)(582.16235, 469.56665)(617.1049, 384.828)(601.1311, 18014.166)(602.13477, 6330.025)(603.1458, 842.77)
Prodelphinidin dimer B3	Flavonoids	Flavanols	881436	926934	840891	1346126	1	1530682	998548	966389	940907	(598.146, 174.09)(613.1627, 9838.617)(614.16064, 6832.34)(615.1604, 1236.8575)(617.11743, 5713.2227)(618.118, 1960.8787)(619.1159, 890.0625)
Spinacetin 3-O-glucosyl-(1-6)-glucoside	Flavonoids	Flavanols	381920	371830	323351	295103	352084	432888	291423	296731	299356	(672.1774, 8913.163)(673.1795, 2579.8484)(691.1362, 7757.393)(692.13605, 3268.4402)
(-)-Epicatechin-(2a-7)(4a-8)-epicatechin 3-O-galactoside	Flavonoids	Flavanols	658734	652619	589948	979116	1108954	1	851255	1	722071	(688.17975, 12423.994)(689.179, 3829.043)(690.17737, 245.4725)
Spinacetin 3-O-glucosyl-(1-6)-[apiosyl(1-2)]-glucoside	Flavonoids	Flavanols	1	1	1	1	1	1	1	255720	246175	(802.21497, 4144.93)(785.7318, 4573.42)(786.72925, 1210.115)(787.2256, 566.28)(847.1848, 292.61)(831.218, 1290.83)
Patuletin 3-O-glucosyl-(1-6)-[apiosyl(1-2)]-glucoside	Flavonoids	Flavanols	1	1	1	1	1	1	1	2243362	2109006	(827.1582, 39529.676)(828.16113, 17613.016)(829.1649, 5250.495)(813.1781, 392.53998)
Procyanidin trimer C1 / C2 / T2 / EEC	Flavonoids	Flavanols	4148488	3250915	3206158	1	1	1	1823584	1854168	1833709	(867.21313, 33395.59)(868.21606, 15215.364)(869.2194, 3228.2434)(889.1938, 6835.975)(890.1973, 2149.6633)
Morin / Quercetin	Flavonoids	Flavonols	937850	941011	941055	186646	187668	186184	306681	318900	347493	(284.0327, 21750.533)(285.03604, 3818.6501)(286.0403, 364.36)(303.05182, 2134.7798)
Kaempferide	Flavonoids	Flavonols	1	295001	235745	387948	406186	392876	4207806	4217400	3982244	(300.0505, 878.665)(302.06094, 1038.495)(281.0424, 81386.914)(282.04578, 12273.3)(302.32312, 8096.315)(286.0631, 6449.3228)(287.07095, 12151.62)(339.02017, 4324.6333)(343.0239, 3175.2703)(344.03708, 2264.2468)(321.01474, 85567.49)(322.0176, 10636.923)(324.05096, 7491.0015)(323.04318, 2031.1901)(304.63556, 18067.256)(305.63544, 3552.1743)
Isorhamnetin / Rhamnetin	Flavonoids	Flavonols	1	1	1	3795816	3025567	3705043	495926	480260	255662	(319.0571, 76091.9)(299.7992, 2080.32)(319.07217, 12493.498)(322.08124, 4984.18)(302.0639, 452.89)(357.01236, 20923.72)(358.01517, 1360.4132)(339.02023, 4856.58)(341.04462, 6344.826)(321.37213, 62427.81)(323.04352, 1952.115)
6,8-Dihydroxykaempferol / Myricetin	Flavonoids	Flavonols	301071	311599	321932	2114282	2255866	2234148	1	1	1	(321.03754, 140270.8)(322.04288, 13256.523)(323.04364, 2821.35)(302.2288, 5608.184)(304.23273, 22311.133)(319.05313, 67976.18)(320.05392, 14942.034)(301.03894, 4508.25)(342.99698, 12926.996)(343.02402, 4278.91)(344.03726, 3056.1165)(345.04578, 2063.4631)(326.02658, 2403.4424)(328.02557, 5107.5547)
3,7-Dimethylquercetin	Flavonoids	Flavonols	213802	1	2126751	670660	658831	681429	1552404	1682069	1654353	(333.74954, 24928.814)(334.0827, 1015.665)(335.093, 3287.64)(332.68036, 33450.06)(333.6827, 3718.0742)(335.09482, 38903.156)(336.09805, 6586.7866)(317.08102, 20658.068)(318.08228, 9474.805)(370.6986, 883.85834)(373.0429, 145.525)(351.0161, 359.16)(353.06522, 2756.0667)(354.0712, 148.90334)(337.0559, 15563.429)(338.46423, 5330.0796)
3-Methoxysinensetin	Flavonoids	Flavonols	62942811	62854712	63944296	17623236	7329656	264067	854057	1	950009	(403.63397, 4001.69)(384.3227, 5710.1)(388.1389, 10048.09)(389.1231, 104196.48)(403.81326, 3770.8484)(406.141, 1239.765)(405.1343, 242.27)(386.38498, 60849.652)(387.46948, 17068.459)(441.59177, 6826.6753)(425.68842, 3182.1482)(426.84637, 2055.22)(428.60138, 382.9)(426.98096, 15239.833)(427.96127, 2998.4082)(429.1363, 21992.19)(430.13, 4793.23)(408.48453, 12372.241)(410.3165, 16926.746)(411.32584,…
Kaempferol 3-O-rhamnoside	Flavonoids	Flavonols	1	365716	511002	1	1223297	1307261	342703	348258	369731	(413.0862, 12233.287)(414.09634, 2220.855)(415.08997, 232.84)(415.10046, 5597.02)(416.10483, 1122.7234)(457.0663, 4502.1304)(456.09503, 3229.2222)(455.1035, 143.15)(439.75327, 31901.303)(440.0912, 5551.475)(441.08502, 16266.515)
3-Methoxynobiletin	Flavonoids	Flavonols	2084262	1	6390887	1	817089	529194	7226952	7478869	6830907	(432.938, 34201.19)(437.1507, 27611.13)(438.1468, 4549.15)(414.80893, 4096.4233)(434.86435, 30564.168)(434.14423, 1818.084)(415.14084, 5049.525)(416.1531, 92.78)(473.1031, 12862.804)(474.51407, 3482.808)(475.12064, 209.64333)(453.097, 5549.9717)(455.6343, 20926.135)(458.63834, 7865.887)(439.87335, 3205.9602)(440.88666, 3226.205)(441.1312, 14663.59)(442.1334, 2812.67)
Quercetin 3-O-xyloside / Quercetin 3-O-arabinoside	Flavonoids	Flavonols	281589	276430	269363	1	506693	224912	1230564	1299072	1355253	(434.0761, 782.8)(421.087, 307.56)(417.07016, 27917.578)(418.074, 3548.1267)(475.0476, 3227.9302)(458.03476, 6778.645)(460.42575, 1615.0)(461.0968, 3049.57)(439.05402, 11696.203)(440.0571, 413.08)
Kaempferol 7-O-glucoside	Flavonoids	Flavonols	710588	2496081	1115761	838789	798582	822475	482195	469372	475549	(448.6056, 22658.719)(452.1168, 9510.46)(453.1176, 16574.0)(429.0839, 10998.5625)(430.09213, 2868.5332)(449.1146, 453.93)(435.0925, 599.27)(487.06213, 6439.2603)(469.05054, 22152.729)(470.05383, 2509.08)(471.75357, 13900.941)(472.0917, 8739.894)(473.09708, 766.45)(455.74185, 1125.0112)(457.0921, 411.33)
Quercetin 3-O-glucoside / Quercetin 4'-O-glucoside / Quercetin 3-O-galactoside	Flavonoids	Flavonols	8267982	8403944	8405476	577615	536473	522660	1277202	1328540	1245960	(465.1026, 26921.002)(466.1062, 7577.775)(470.0974, 1732.3301)(449.10916, 10619.722)(450.11154, 3368.75)(453.11646, 22399.822)(503.05643, 969.7)(487.08414, 50156.74)(488.08725, 9583.925)(489.08957, 3824.7468)(471.08902, 13452.556)(472.09183, 2846.2131)(473.0966, 601.25336)
Isorhamnetin 7-O-rhamnoside / Isorhamnetin 3-O-glucoside / Isorhamnetin 4'-O-glucoside / Isorhamnetin 3-O-galactoside	Flavonoids	Flavonols	334663	343322	332811	1021568	534236	294513	750917	752331	765325	(479.31317, 1983.824)(465.1029, 46038.316)(466.1064, 10699.04)(480.6312, 45795.71)(482.13443, 12727.258)(483.13895, 2814.7402)(485.14072, 5415.973)(462.7234, 12075.49)(462.12338, 3133.6465)(500.06088, 3289.5674)(501.76047, 8887.613)(502.1022, 482.57248)(484.09265, 5823.2803)(484.0685, 279.22)
Quercetin 3-O-glucuronide	Flavonoids	Flavonols	1	1	1	881959	904068	946924	1	1	1	(485.09122, 1047.64)(467.08652, 2373.0166)(505.04477, 4175.8433)(501.0774, 11210.187)(483.40146, 19426.564)(485.73843, 3360.8066)
Kaempferol 3-O-acetyl-glucoside	Flavonoids	Flavonols	828987	1	858549	376773	366579	396723	981763	1003788	1038736	(491.10718, 2205.53)(495.12585, 182.63)(476.1183, 7760.1826)(475.31403, 1598.004)(511.0597, 3057.7598)(517.1031, 13943.614)(516.1074, 2549.1768)(517.10767, 12476.833)(518.1113, 671.56665)(519.12354, 15266.173)(497.09244, 493.9567)(501.1066, 12392.03)
Isorhamnetin 3-O-glucuronide	Flavonoids	Flavonols	1	1	1	335977	333401	345918	210020	196181	210085	(497.0899, 233.87)(498.77454, 604.3483)(481.10483, 872.8499)(515.0932, 8986.435)(498.0725, 4043.2332)(503.09274, 8432.73)
5,3',4'-Trihydroxy-3-methoxy-6:7-methylenedioxyflavone 4'-O-glucuronide	Flavonoids	Flavonols	1	1	1	1	95605	128280	1	1	1	(502.08594, 4380.78)(503.08398, 3461.9849)
5,4'-Dihydroxy-3,3'-dimethoxy-6:7-methylenedioxyflavone 4'-O-glucuronide	Flavonoids	Flavonols	218615	183037	198708	1218705	1277016	1273868	2837711	2817190	2594892	(535.1171, 10875.523)(536.1206, 307.2367)(517.1102, 12481.343)(518.1137, 2724.9934)(519.127, 869.85004)(557.1046, 444.256)(539.09033, 15712.246)(540.0967, 5346.3667)(541.1076, 3377.28)
Jaceidin 4'-O-glucuronide	Flavonoids	Flavonols	153773	164865	459104	1942315	1933842	1995011	6596801	6811507	6609376	(536.12006, 322.75333)(518.86426, 3783.4336)(522.1169, 250.08)(537.4693, 15524.29)(538.47186, 1485.7383)(539.1508, 416.5)(519.1256, 25484.553)(520.1287, 5894.9185)(521.1355, 995.1966)(561.11554, 1301.1067)(543.55005, 25829.555)(544.4859, 8994.499)(543.11554, 2669.67)
Quercetin 3-O-glucosyl-xyloside	Flavonoids	Flavonols	15973546	15770242	15667638	827076	161303	1	3809726	3851998	4027020	(603.17, 1580.6526)(579.15045, 121944.25)(580.1532, 36269.273)(581.15753, 8645.05)(617.1042, 511.0267)(601.1311, 15487.033)(602.13434, 4408.0034)(603.1368, 111.02)
Quercetin 3-O-xylosyl-glucuronide	Flavonoids	Flavonols	235401	259006	250156	1	1	1	590767	605071	613790	(611.12256, 9918.41)(612.12494, 2134.8333)(595.0999, 2941.3)(633.0914, 14459.09)(634.0949, 2711.2266)(617.1135, 1379.2533)
Quercetin 3-O-rutinoside / Quercetin 3-O-galactoside 7-O-rhamnoside	Flavonoids	Flavonols	15065973	15154318	14731963	1440946	1544653	1666897	2092280	2158529	2034458	(611.49457, 65487.957)(612.49677, 19673.305)(613.4987, 5902.92)(615.1559, 1255.838)(598.146, 174.09)(595.1648, 30832.127)(596.16766, 8093.697)(597.1703, 2048.26)(649.11395, 425.6433)(633.14264, 59146.723)(634.1455, 15513.859)(635.1503, 3136.4385)(617.1469, 57472.35)(618.1495, 14866.84)(619.1517, 3593.57)
Quercetin 3,4'-O-diglucoside / Quercetin 7,4'-O-diglucoside	Flavonoids	Flavonols	1	88214	90825	1	1	1	1	1	1	(633.1788, 490.26)(611.1603, 269347.12)(612.1629, 71990.71)(613.16583, 16843.92)(614.1672, 1104.09)(649.1139, 1296.37)(631.1367, 4588.785)
Quercetin 3-O-(6''-acetyl-galactoside) 7-O-rhamnoside	Flavonoids	Flavonols	398924	422240	402366	395984	1244826	1333517	140409	140437	1	(634.14923, 9275.481)(635.14716, 5918.8296)(636.1472, 1622.1031)
Kaempferol 3-O-(6''-acetyl-galactoside) 7-O-rhamnoside	Flavonoids	Flavonols	2421510	883691	883877	214508	202352	210169	121473	149069	909633	(637.18066, 11394.403)(638.1829, 4954.61)(639.1951, 1542.97)(618.14966, 42440.223)(619.1528, 10136.356)(639.8614, 7521.7397)(625.1834, 624.44)(657.1389, 5127.44)(663.1888, 5579.59)(641.1461, 1542.335)
Quercetin 3-O-xylosyl-rutinoside	Flavonoids	Flavonols	340388	306290	319505	127853	293672	386903	2194464	2313726	2144894	(743.20306, 67220.195)(744.20514, 21030.12)(745.2051, 5794.22)(727.18085, 2438.1667)(781.1714, 7981.4165)(782.1748, 946.6333)(765.1569, 6389.3203)(766.1565, 2683.3398)(767.15393, 1910.9551)
Kaempferol 3-O-glucosyl-rhamnosyl-glucoside / Quercetin 3-O-rhamnosyl-rhamnosyl-glucoside	Flavonoids	Flavonols	349988	346231	304607	262791	1	249563	469821	1	433364	(761.21765, 12824.115)(762.2208, 3024.7651)(763.2169, 3250.47)(781.1869, 13387.51)(782.1868, 9220.506)(783.1847, 6592.9766)(784.1844, 1541.112)
Kaempferol 3-O-(2''-rhamnosyl-6''-acetyl-galactoside) 7-O-rhamnoside	Flavonoids	Flavonols	189613	222854	192992	1	1	1	609459	622430	561510	(767.212, 6606.9336)(768.20996, 593.2933)(769.2207, 739.92)(827.1582, 44201.52)(828.16113, 19616.85)(829.16486, 6115.0366)(805.1755, 14023.794)(806.17865, 4900.6997)(791.1989, 14961.89)(792.20184, 4636.8735)(793.2043, 1036.0499)
Kaempferol 3-O-glucosyl-rhamnosyl-galactoside	Flavonoids	Flavonols	349988	346231	304607	262791	1	249563	1	1	1	(781.1869, 13387.51)(782.1868, 9220.506)(783.1847, 6592.9766)(784.1844, 1541.112)
Kaempferol 3-O-xylosyl-rutinoside / Kaempferol 3-O-(2''-rhamnosyl-galactoside) 7-O-rhamnoside / Kaempferol 3-O-rhamnosyl-rhamnosyl-glucoside /	Flavonoids	Flavonols	868602	691566	691211	1156921	1656716	1929603	654014	742842	716717	(786.18115, 1035.1466)(763.6607, 7317.1685)(763.76447, 2023.4961)(763.19775, 3072.8252)(764.19635, 894.365)(746.1843, 1000.895)
Quercetin 3-O-glucosyl-rhamnosyl-glucoside / Quercetin 3-O-glucosyl-rhamnosyl-galactoside	Flavonoids	Flavonols	140083	185980	201011	1	1	1	1	1	1	(811.1531, 893.32)(795.1851, 5812.32)(796.1879, 1031.9066)
Anhydro-secoisolariciresinol	Lignans	Lignans	8826546	8372231	7107798	3540001	3290814	3386767	6445058	6500621	6778521	(347.97183, 35284.977)(348.16785, 7304.4004)(328.1532, 524.35)(347.6709, 3205.135)(349.4339, 3846.61)(329.1566, 12744.41)(331.17166, 4799.603)(383.1268, 17366.346)(384.12912, 3628.2957)(365.11615, 43097.527)(366.11874, 7986.238)(369.82043, 6544.519)(371.49902, 83768.625)(372.17032, 20401.785)(351.6548, 67472.38)(350.14722, 17937.766)(351.14978, 2428.08)
Episesamin / Sesamin	Lignans	Lignans	7866086	1	7134704	3353301	3616095	3604138	2633610	2778633	2677878	(354.1072, 19269.764)(355.1122, 15232.84)(336.0993, 22450.55)(337.0979, 13704.155)(338.1057, 3756.93)(355.82977, 10331.382)(356.83078, 3338.513)(358.116, 1236.13)(337.39404, 66482.36)(338.5411, 7495.818)(340.61688, 4499.475)(396.07217, 1289.8119)(396.40976, 5334.147)(397.41745, 11813.477)(398.41626, 4993.187)(399.07416, 9355.721)(379.36044, 476571.06)(377.3521, 6331.766)(378.85843, 6486.6475)(382…
Conidendrin	Lignans	Lignans	14079179	14481139	1	890700	7727776	7654119	19292814	8890952	10742301	(358.13388, 2454.197)(360.14374, 55942.09)(361.1456, 16673.18)(360.14444, 68532.164)(361.1459, 16323.64)(362.1476, 595.7267)(343.135, 17736.547)(344.13635, 4990.1196)(395.8447, 24511.88)(397.09946, 5014.683)(397.10065, 2279.67)(377.0841, 123376.625)(378.08777, 19889.922)(381.11505, 96358.766)(382.11932, 15062.127)(383.1247, 10127.029)(384.12872, 2378.29)(363.61444, 14948.126)(364.86725, 11044.66)…
Pinoresinol / Matairesinol	Lignans	Lignans	9923469	9953153	9804349	2315241	1735632	688048	2211921	2561621	2284655	(358.81567, 9310.577)(341.73718, 4097.678)(362.15692, 15312.072)(362.15594, 1275.17)(342.2795, 32439.076)(343.8611, 87503.13)(344.64975, 14217.6045)(398.11032, 8815.489)(398.11328, 1872.2032)(380.23895, 15922.07)(382.46463, 31266.254)(384.4672, 7685.778)(385.14462, 20673.625)(386.1452, 4268.1475)(364.72693, 918.85803)(368.1304, 4164.38)
Cyclolariciresinol / Lariciresinol	Lignans	Lignans	1	3910907	4070149	3218749	2670921	7280246	5320946	5748399	5570861	(360.4893, 4435.317)(362.1687, 808.05)(363.1755, 6909.64)(342.14536, 1330.2983)(361.16385, 13299.96)(362.169, 919.58)(344.75543, 11438.119)(348.16937, 3316.27)(399.8733, 34281.58)(401.12585, 7357.59)(401.1197, 1192.5)(383.11432, 15226.95)(382.11804, 6358.545)(384.28857, 50273.105)(385.43625, 10998.606)(387.41138, 19260.973)(388.1644, 3046.2532)(367.14844, 3848.755)
Secoisolariciresinol	Lignans	Lignans	2090038	2717087	1847542	5548070	1	5615241	10766052	10758075	10761910	(362.17966, 1741.7867)(347.16415, 48726.344)(348.16748, 6891.17)(367.19424, 935.09503)(349.18317, 13703.51)(350.1862, 895.505)(402.26462, 5917.4053)(403.80582, 3406.0266)(404.1418, 566.88)(383.12878, 69015.07)(384.12888, 11334.713)(387.16144, 47910.633)(388.29, 26063.016)(389.30255, 74460.055)(390.17966, 13830.242)(370.41202, 53530.023)(371.8789, 10157.922)(371.1668, 42433.84)(372.1698, 6308.32)
Episesaminol / Sesaminol / Sesamolin	Lignans	Lignans	2086291	1264049	1	1098402	1754687	1117044	4408348	4410360	4568818	(371.1122, 4294.471)(373.1181, 37532.19)(374.1223, 4607.05)(354.38864, 21188.496)(355.93887, 7855.0376)(356.85815, 2010.74)(357.1152, 13816.42)(371.6183, 8370.387)(372.3709, 5439.147)(373.61884, 4057.5)(375.1339, 2666.98)(353.394, 6959.39)(355.10602, 4986.355)(356.1196, 2288.475)(357.1148, 4033.89)(358.1086, 311.97)(413.21585, 8523.893)(414.0802, 2026.8534)(393.7256, 4287.98)(394.9531, 4105.3613)…
7-Oxomatairesinol / Sesamolinol	Lignans	Lignans	1963996	6805280	7054636	5252143	5301698	5315341	20841234	15376375	8852077	(372.22882, 2880.173)(374.1198, 229.45)(375.1261, 1959.76)(377.1348, 5618.06)(354.39276, 13621.092)(356.10815, 4831.8047)(357.6141, 9311.83)(358.616, 7375.93)(359.1164, 1772.26)(373.98273, 32825.727)(374.4564, 5977.775)(356.54782, 6753.6494)(357.4517, 3645.3584)(359.6279, 9137.835)(360.1273, 5464.67)(412.33685, 5177.0938)(413.08994, 1211.364)(415.1005, 1504.9)(394.94702, 2943.9277)(398.33316, 266…
Arctigenin	Lignans	Lignans	2968683	6982905	885096	1	2221531	2185398	7386717	50275500	48665272	(374.15973, 5801.128)(376.1581, 3094.58)(357.1503, 11843.327)(358.6586, 5211.8726)(359.16205, 1461.065)(375.17123, 5919.1167)(378.1722, 287.71)(358.15668, 5483.0728)(359.16638, 7135.09)(411.1267, 291049.84)(412.12915, 49599.74)(413.12653, 49471.33)(393.11435, 12375.016)(394.11758, 2581.5898)(397.39816, 187694.31)(398.35162, 52893.887)(399.15704, 22616.031)(379.39423, 9701.125)(380.862, 3243.586)(…
Isohydroxymatairesinol / 7-Hydroxymatairesinol	Lignans	Lignans	2878834	1	4331110	813673	472458	742091	2644473	7199781	7022542	(375.93143, 5461.4243)(356.1253, 2038.364)(375.81567, 1521.8467)(360.14346, 60327.47)(361.1452, 16560.598)(362.14844, 1802.1666)(415.09933, 6917.5474)(414.09894, 808.12)(395.8433, 34434.496)(396.66974, 5960.054)(397.097, 3160.0552)(398.12335, 10866.641)(398.78732, 2559.8)(380.61523, 105515.805)(381.61823, 15702.869)(383.12305, 5677.572)(384.1262, 266.055)
Todolactol A	Lignans	Lignans	19733092	24859334	11740976	2465842	2329461	2338020	12251469	10312859	10409079	(376.1579, 1417.8701)(358.1488, 15174.15)(379.1589, 50.23)(360.3501, 14401.2)(363.6598, 11781.035)(364.1586, 3532.22)(415.1162, 4731.596)(416.11795, 369.085)(397.1045, 9258.85)(398.11298, 2128.2349)(400.89877, 101626.51)(400.54153, 34047.48)(402.1384, 4159.91)(403.15704, 137058.38)(404.1585, 24914.64)(382.79675, 36048.316)(383.79745, 6147.358)(385.14496, 18560.273)(386.1473, 2966.018)
Dimethylmatairesinol	Lignans	Lignans	49911408	42705716	47913412	10795844	9829075	9940083	117614856	124859573	140164080	(388.80035, 63126.277)(390.17978, 13743.398)(391.182, 2693.45)(371.16647, 101079.664)(372.16782, 16721.334)(373.18176, 183942.33)(389.1774, 277599.7)(390.1801, 45597.92)(370.9677, 52192.54)(371.9692, 18339.41)(372.97958, 43351.664)(373.98492, 81642.086)(374.186, 61237.16)(425.6404, 481432.78)(426.8593, 103688.18)(427.1461, 48570.19)(408.6271, 23273.828)(410.63333, 26474.484)(411.161, 2014.4584)(4…
Medioresinol / Trachelogenin	Lignans	Lignans	20716444	1	20391376	13365078	21689156	21276214	6003612	17440598	16239330	(389.35995, 9055.057)(392.15607, 2267.62)(393.1639, 114.11)(372.31552, 4653.4663)(375.1611, 329.56332)(391.1565, 9819.536)(374.8262, 14912.616)(376.15454, 2616.74)(427.97946, 10818.8955)(428.12045, 1746.115)(409.10535, 30903.625)(410.11264, 6848.2744)(413.1401, 85677.26)(413.74274, 34464.38)(414.74487, 7921.422)(415.14233, 6030.31)(395.13046, 88867.86)(396.13873, 16208.849)(397.14563, 58704.273)(…
7-Hydroxysecoisolariciresinol	Lignans	Lignans	516306	260559	293697	1873737	1583027	1636100	1	1	1	(413.17758, 9926.388)(414.1818, 154.40334)(397.16245, 7236.703)(399.90955, 1755.3198)(401.1761, 31299.998)
1-Acetoxypinoresinol	Lignans	Lignans	1	3457804	1	3243696	3248922	1	16144430	15169439	14194929	(417.6449, 5499.892)(419.82382, 1432.2965)(419.1505, 30186.5)(420.1508, 4552.48)(421.157, 9386.37)(401.48068, 178333.89)(401.14633, 57551.168)(457.1096, 164.30333)(461.11084, 1347.63)(439.0913, 4294.57)(422.88028, 351.145)(423.1233, 7477.8)
Syringaresinol	Lignans	Lignans	1	31933556	36509324	8994488	8674234	1315110	14379682	15553648	14438178	(418.17444, 25025.17)(401.58423, 32988.44)(420.18146, 9259.819)(402.763, 179501.84)(403.76575, 42748.68)(403.1578, 11654.763)(459.13705, 7490.1157)(460.54208, 4297.996)(463.14633, 1573.0732)(439.49716, 8834.623)(440.1246, 2472.594)(441.1209, 800.68)(443.15955, 35521.805)(444.1591, 7627.1504)(445.1591, 11623.733)(446.1701, 4405.9697)(424.47986, 22419.537)(425.34976, 4459.128)(427.1477, 3083.9766)
Lariciresinol-sesquilignan	Lignans	Lignans	8769668	6922526	7521932	6842074	6422684	6575226	2933161	3746442	4487748	(556.2329, 54972.184)(538.6341, 1358.9)(557.252, 39508.758)(558.25586, 11881.207)(542.24866, 6688.0283)(544.749, 5914.335)(596.9598, 2411.2751)(598.53986, 2519.9067)(601.1872, 5521.51)(577.96655, 10766.409)(579.99426, 1391.23)(579.2192, 19351.814)(580.2249, 9226.602)(562.92444, 3100.836)(563.4123, 221614.83)(564.21295, 148755.0)(565.2146, 30366.775)(566.2162, 4229.685)
Secoisolariciresinol-sesquilignan	Lignans	Lignans	5548714	2489204	5558966	19074904	18524002	18926512	14965395	1089739	1238994	(558.39, 9396.186)(560.2541, 10207.31)(561.2583, 327.56)(562.2415, 1462.24)(563.2477, 3289.65)(564.255, 3158.25)(540.24884, 61752.008)(541.25275, 17065.078)(542.26, 3396.985)(560.5568, 4315.54)(562.7656, 3814.905)(545.2543, 7073.95)(546.2575, 486.05)(599.211, 5983.501)(600.8104, 2315.59)(601.2191, 9244.189)(602.219, 1022.85)(603.2035, 1597.49)(580.81287, 4345.7876)(582.0269, 14891.562)(582.79065,…
4-Vinylguaiacol / 3-Methoxyacetophenone	Other polyphenols	Alkylmethoxyphenols	690351	1	977031	35370204	34446032	32420652	434372	325091	405080	(152.06987, 2871.035)(133.91737, 7711.4644)(154.65865, 1059.7728)(134.56744, 5521.595)(190.27908, 9342.197)(194.0413, 1213.8)(173.73534, 4702.386)(175.02483, 27032.838)(176.63821, 3409.6187)(157.38583, 2723.885)
4-Ethylguaiacol	Other polyphenols	Alkylmethoxyphenols	730587	913323	931998	2355349	2373909	2362168	674212	724421	1	(154.08766, 1173.6233)(136.07483, 1259.93)(137.0805, 382.63998)(154.09598, 1961.4532)(157.101, 499.29498)(138.09184, 523.202)(192.04744, 15278.48)(193.54706, 710.91504)(196.0576, 1593.7833)(173.66438, 6496.5273)(175.91544, 2515.7637)(178.0477, 122.22)(180.08658, 3004.0361)(162.07617, 4326.471)
4-Vinylsyringol	Other polyphenols	Alkylmethoxyphenols	1129097	4594514	5852507	2420633	5625118	5571860	244568	1944944	264463	(243.0976, 6256.0747)(246.1009, 2205.24)(227.09138, 2884.226)(246.82545, 6711.692)(228.09885, 2992.4624)(230.10895, 1653.615)(284.26196, 2869.7961)(287.0711, 9921.225)(263.19376, 9664.287)(264.0632, 764.07666)(265.0521, 630.39)(265.74606, 10293.698)(268.0916, 2642.242)(247.97008, 54456.35)(248.08252, 5993.2324)(249.0859, 1253.5449)
4-Vinylphenol	Other polyphenols	Alkylphenols	1	218696	210247	1	1	1	362209	330866	104641	(121.065125, 6937.31)(103.0545, 2531.01)(145.81868, 6410.96)(147.0242, 10379.67)(144.64986, 14229.6)(129.0532, 51631.254)(130.05096, 16006.555)
4-Ethylphenol	Other polyphenols	Alkylphenols	1198926	1	1299560	1	1	1	153120	197218	180582	(122.073, 2148.77)(123.08065, 3473.905)(105.07039, 6251.8076)(163.0392, 4797.955)
4-Methylcatechol / 3-Methylcatechol	Other polyphenols	Alkylphenols	1	5851298	5817615	632040	1422597	1507450	431075	524034	1	(128.0624, 196.55)(107.045944, 142.845)(107.0491, 1483.925)(147.04433, 37119.688)(148.04805, 2852.836)
5-Pentadecylresorcinol	Other polyphenols	Alkylphenols	1	301781	569339	1	6809011	4917928	1380807	1	423510	(322.2729, 786.18)(361.0685, 5449.3354)(362.49258, 8277.373)(362.74384, 8579.795)(363.2493, 11241.74)(341.39285, 9142.195)(342.47858, 3938.565)(344.2277, 163.35)(345.2384, 7662.83)(327.25003, 1556.6901)
5-Nonadecylresorcinol	Other polyphenols	Alkylphenols	1820006	1879117	1846583	1213124	881488	1647815	852313	894468	1	(360.3252, 125.805)(421.3115, 298.77)(397.28775, 18721.318)(398.29242, 2293.7385)
5-Heptadecylresorcinol	Other polyphenols	Alkylphenols	1519756	1	1692786	4490351	4657965	4602629	1278600	1	1720742	(369.2585, 45952.9)(370.26346, 9172.063)(371.26596, 729.74)(354.28326, 337.36)(355.28235, 376.21)(357.2973, 146.47)
5-Heneicosylresorcinol	Other polyphenols	Alkylphenols	460471	2261485	1	1	1	1	1	410379	443071	(407.3638, 775.46)(428.81512, 3833.5327)(427.35483, 3297.9827)(409.34482, 16986.4)(410.3483, 3426.6453)
5-Nonadecenylresorcinol	Other polyphenols	Alkylphenols	3362461	3382673	3291425	4392838	3572956	3607431	4950450	1	3969113	(413.2711, 5500.393)(395.27567, 65569.43)(396.27875, 14131.418)(397.27332, 3255.8975)(398.50516, 444.87604)
5-Heneicosenylresorcinol	Other polyphenols	Alkylphenols	3106137	2016379	5702665	349015	366662	357675	1600296	1986382	681068	(425.29855, 583.865)(429.3154, 1414.7749)(425.3391, 9551.477)(426.34225, 1841.8049)(385.3422, 637.32)(402.7557, 895.876)(407.35574, 9951.305)(445.32294, 1723.175)(407.3637, 430.15)(407.7766, 11091.696)(409.5863, 1959.6162)
5-Tricosenylresorcinol	Other polyphenols	Alkylphenols	1933719	1927628	1279696	2831493	3184145	3647883	902951	2019077	2035349	(430.37512, 25241.943)(431.37778, 3067.89)(413.3611, 4929.21)(471.34326, 20340.143)(472.34653, 5221.0415)(473.35193, 1981.0865)(454.2233, 21599.742)(453.66785, 7247.057)(455.34744, 7152.3325)(456.3523, 1444.28)(459.37726, 1796.7151)(439.11456, 4297.166)
5-Pentacosenylresorcinol	Other polyphenols	Alkylphenols	455470	1447253	1605764	495246	541886	670643	22761332	1	9891360	(462.4194, 1138.1825)(440.4089, 714.13)(464.4292, 1694.1799)(498.97525, 5696.814)(501.38702, 854.575)(480.3666, 12090.113)(483.36935, 7901.607)(483.37134, 7401.33)(484.3742, 791.095)(481.39944, 39442.73)(482.40262, 12232.12)(483.40933, 1565.52)(465.40454, 3438.4268)
5-Tricosylresorcinol	Other polyphenols	Alkylphenols	2586830	8511634	2836858	1	1	1	2909647	1	3790349	(473.35547, 12860.197)(474.3621, 3128.8298)(455.34955, 28683.41)(456.35278, 7425.8296)(457.36078, 8851.611)(458.34854, 3414.934)(459.3484, 1467.565)(443.3844, 1571.04)
5-Pentacosylresorcinol	Other polyphenols	Alkylphenols	7961117	11498760	9659118	1	1	1	1	4812860	2938253	(483.37686, 115731.06)(484.37946, 34117.332)(484.43198, 2177.32)
Bisdemethoxycurcumin	Other polyphenols	Curcuminoids	8315709	12078017	18220800	1977913	1957302	1857416	1	1774011	1639691	(308.48288, 1960.5862)(309.8575, 2022.2825)(290.5946, 19616.74)(292.09305, 38021.48)(293.09988, 139601.77)(294.1026, 10147.394)(310.52045, 2010.11)(314.1168, 1632.12)(291.10196, 87967.12)(292.0997, 11058.075)(349.5716, 3297.3213)(351.5731, 9941.649)(352.0775, 13051.999)(352.8838, 9063.378)(353.0868, 13223.99)(331.0617, 5252.2627)(332.26324, 3562.7898)(331.09897, 23206.023)(332.1006, 540.12)(313.7…
Demethoxycurcumin	Other polyphenols	Curcuminoids	19264850	1	22456888	1834852	1830075	1925428	1351467	1325309	1308403	(338.36148, 4126.8535)(339.6092, 1913.1375)(320.10062, 5553.3027)(321.09668, 7609.475)(342.79276, 1704.125)(342.13824, 1853.25)(344.1316, 3575.255)(321.11438, 98360.234)(322.24268, 7732.274)(323.1173, 5541.99)(378.57556, 35231.766)(381.2801, 202686.0)(382.28473, 69649.22)(383.0915, 91451.59)(361.56985, 6591.655)(363.0765, 2687.22)(361.10944, 2199.094)(362.1186, 158.04)(345.34976, 3429.4824)(347.5…
Psoralen	Other polyphenols	Furanocoumarins	1	1626946	780293	5175242	5395957	5184554	1019350	748347	1054434	(188.8375, 4200.772)(190.04135, 2423.3252)(191.0413, 3015.84)(168.27112, 88136.8)(169.42294, 5971.182)(170.4215, 5204.296)(190.54561, 6634.428)(173.04266, 2726.4333)(174.0387, 2422.0735)(225.0008, 13539.613)(226.0063, 747.38995)(207.98595, 2652.9888)(212.23111, 4020.066)(191.01343, 3912.0469)
Bergapten / Xanthotoxin	Other polyphenols	Furanocoumarins	528884	357269	418620	348630	186822	438553	551635	329682	1	(219.30255, 2034.2274)(220.05554, 218.545)(198.03143, 815.9225)(219.72484, 1877.8267)(200.41992, 10370.374)(203.05325, 264711.7)(204.0567, 37388.797)(260.3453, 7693.0063)(236.99918, 5748.5273)(242.71013, 6360.6055)(243.44702, 38928.977)(244.04909, 5118.547)(225.03685, 7251.144)(226.0281, 1574.535)
Isopimpinellin	Other polyphenols	Furanocoumarins	1	325041	302566	1	1	1	1	1	1	(246.0486, 7421.5796)(247.05925, 749.905)(228.37744, 3132.8564)(249.0661, 2228.8)(250.0614, 104.47)(229.0558, 10109.085)(272.04492, 2566.295)(254.04575, 695.95496)
p-Anisaldehyde	Other polyphenols	Hydroxybenzaldehydes	1	2321058	2316360	1579252	1740727	1822531	1936454	2145598	2314624	(138.0557, 6042.65)(123.055565, 25150.33)(138.18845, 18202.988)(138.9194, 1236.2885)(119.0493, 2046.47)(177.27159, 11534.539)(159.25792, 18864.592)(160.00323, 716.5967)(161.011, 42686.863)(162.68256, 903.0999)(163.016, 823.78)(163.0543, 164.9)(143.53719, 636.86993)
Vanillin	Other polyphenols	Hydroxybenzaldehydes	1084033	1090549	1	710322	690396	1201520	9983748	627894	1006842	(153.05415, 2972.8625)(154.0506, 260.41)(153.05519, 6188.1167)(154.0525, 262.63333)(136.62088, 7470.0625)(139.0583, 2353.36)(191.51352, 3537.73)(173.00269, 10616.59)(176.28923, 2898.9302)(177.79419, 784.26)(178.0478, 694.23)(159.77925, 18056.012)(160.038, 5344.49)(162.0373, 104.85)
2,3-Dihydroxy-1-guaiacylpropanone	Other polyphenols	Hydroxybenzoketones	5603772	670411	654030	1789935	1727014	1710964	2686885	2317557	2203112	(213.07326, 7359.603)(214.073, 50.0)(196.39934, 187.89)(213.07716, 40025.363)(214.0734, 6471.574)(215.07654, 692.2767)(195.06815, 4557.07)(251.03145, 8590.42)(233.02463, 371.08502)(235.05728, 13356.016)(236.06049, 2022.96)(237.05565, 1699.76)(218.47713, 9231.21)(221.63315, 9131.9795)
Sinapaldehyde	Other polyphenols	Hydroxycinnamaldehydes	1031463	831251	633080	1414999	3401103	4728377	1601460	1658829	1223396	(209.87521, 2279.7878)(210.0757, 1543.34)(191.26213, 9656.054)(194.07199, 48616.15)(195.0717, 16917.3)(210.80081, 10370.368)(210.08301, 2617.71)(193.0701, 7532.6)(249.03905, 11459.542)(250.54178, 748.91)(251.0364, 829.685)(230.58429, 25268.64)(230.70302, 2215.6484)(232.0291, 851.67505)(232.61884, 33657.617)(234.46725, 3271.1157)(235.3214, 1565.8574)(236.07225, 1154.74)(214.34229, 36809.71)(215.34…
Coumarin	Other polyphenols	Hydroxycoumarins	9146853	9611092	9799681	825411	1	1416475	1	1	1	(128.02493, 4328.513)(129.022, 188.95)(147.04445, 106534.4)(148.0479, 10680.326)(134.0491, 5400.52)(170.0344, 1379.23)(171.0296, 488.78)(153.02281, 795.0833)
Umbelliferone / 4-Hydroxycoumarin	Other polyphenols	Hydroxycoumarins	7632223	7462932	7369582	4029817	3704963	3736737	2581677	2768715	2573766	(164.5409, 979.535)(144.69041, 553.4767)(163.0391, 84176.59)(164.04265, 10487.955)(145.02785, 1350.62)(168.8937, 3253.09)
Mellein / Ferulaldehyde	Other polyphenols	Hydroxycoumarins	835329	1	1474579	3970907	3801479	2981253	1	951668	1724232	(180.0658, 43370.715)(181.0689, 8178.52)(162.63013, 10648.805)(165.0654, 769.07)(181.65125, 9076.116)(218.45447, 52967.49)(220.2312, 9550.236)(201.0524, 73664.516)(184.04564, 3351.9983)(186.04706, 469.08502)(187.05765, 6704.105)(188.0563, 569.24)
Esculetin	Other polyphenols	Hydroxycoumarins	204009	198552	171789	403980	1770410	1331370	462168	490257	451289	(180.14754, 6646.6704)(180.0342, 1609.9701)(166.03549, 2756.9224)(218.98267, 1351.4434)(202.98676, 621.14496)(204.02295, 2494.6267)(184.00856, 1843.375)
Scopoletin	Other polyphenols	Hydroxycoumarins	526565	526753	494551	371528	317947	1	3182079	3337250	1	(192.64694, 3647.1602)(194.04193, 4326.803)(176.03395, 156.04001)(193.05025, 76790.945)(194.05334, 7320.76)(195.0672, 231.59)(178.0475, 1912.86)(234.0071, 378.185)(216.78778, 8957.46)(219.0419, 468.51)(197.0257, 4670.745)
Esculin	Other polyphenols	Hydroxycoumarins	4361026	4035914	2006409	2459631	2605508	2262449	2829178	2938794	2809216	(340.6541, 4888.8115)(341.68365, 1585.0)(342.67572, 8183.514)(346.10742, 6626.254)(323.07678, 54177.15)(324.0831, 6433.578)(325.08203, 2476.395)(382.47607, 3869.0073)(363.0327, 4145.283)(365.03683, 9001.97)(366.0475, 1208.1766)(363.07324, 4662.5537)(346.89636, 501.29)(350.0611, 578.5)
Estragole / Anethole	Other polyphenols	Hydroxyphenylpropenes	2320337	2606740	2630151	660876	1107869	1160527	1641312	545791	1716807	(150.091, 3726.09)(153.1034, 203.91)(135.092, 2336.87)(149.09647, 24856.62)(150.0996, 2318.1726)(131.08577, 564.9733)(191.18149, 2556.704)(189.0519, 457.82)(192.0589, 2298.54)(193.0654, 4149.67)(170.04665, 4146.09)(172.04214, 1403.9401)(173.0423, 3617.26)(175.0568, 2218.99)(175.0876, 2411.5)(157.0839, 2486.42)
Eugenol	Other polyphenols	Hydroxyphenylpropenes	3370641	3346723	2476633	19465833	20855032	18461662	7260212	1	7702009	(165.94365, 22003.453)(167.23178, 3541.4731)(168.42604, 2366.53)(149.08011, 873.375)(151.0874, 480.41)(148.0858, 734.07)(206.18787, 1030.2014)(207.19498, 8291.024)(208.05576, 463.77002)(209.051, 66.86)(185.75471, 20004.059)(186.79266, 2361.845)(189.0741, 8624.49)(171.06468, 4329.511)(173.07858, 9949.444)(174.07751, 3421.96)
Acetyl eugenol	Other polyphenols	Hydroxyphenylpropenes	2844924	2763319	2705795	487464	437761	468022	583315	627801	744433	(228.04651, 117.05334)(189.0911, 712.44)(206.59709, 3437.9539)(247.55956, 1694.3365)(207.101, 8778.88)(212.40952, 41387.062)(213.52577, 5389.463)(215.0805, 9661.29)
[6]-Gingerol	Other polyphenols	Hydroxyphenylpropenes	1267969	1266179	1280313	1259624	1409379	1439730	933003	910153	937542	(283.22403, 21336.81)(284.22733, 1304.3433)(339.1905, 8348.12)(340.2073, 1566.555)(325.19016, 2273.3118)(326.19736, 10446.768)(327.1936, 76.32)(323.88962, 4949.3877)(306.21472, 2620.1448)
1,4-Naphtoquinone	Other polyphenols	Naphtoquinones	1029429	514456	3566353	1008180	786353	711639	531415	650005	644840	(160.03975, 3059.0)(143.03397, 3932.5117)(162.4534, 459.744)(145.0491, 11483.34)(200.11894, 4163.631)(201.0086, 1353.885)(179.87999, 15743.462)(179.9917, 4343.81)(182.58563, 4066.503)(183.58951, 3718.842)(185.37303, 825.76495)(186.03682, 4337.24)(163.01704, 3532.0286)
Juglone	Other polyphenols	Naphtoquinones	628702	247033	181122	299980	1	263479	528001	881491	1182464	(176.84077, 2377.906)(178.04346, 1166.1)(159.82903, 15837.756)(161.0295, 831.99)(176.84213, 2045.1321)(178.0469, 2695.875)(159.87036, 4719.362)(160.0397, 1533.65)(214.00314, 9499.864)(198.9826, 69.99)(198.19133, 1614.2866)(199.0206, 1980.31)(181.76599, 531.655)(182.68666, 5515.2896)
Catechol	Other polyphenols	Other polyphenols	1630431	2009195	1956703	1	1	1	1	1	1	(111.04432, 33886.97)(112.047226, 1816.3075)(113.0349, 807.83)(119.0296, 3881.0732)
Pyrogallol	Other polyphenols	Other polyphenols	15598073	30623688	29290716	2958884	2963789	2801373	39930432	41514148	41056924	(146.98186, 5584.6167)(149.02383, 389059.88)(150.02704, 32062.664)(151.02919, 3168.502)
3,4-Dihydroxyphenylglycol	Other polyphenols	Other polyphenols	1	1012585	2845127	139270	359012	144844	6717895	5144305	7185242	(170.30643, 3109.0298)(152.80005, 6590.31)(154.04865, 4266.44)(172.35593, 35234.586)(172.06886, 4197.1133)(153.05444, 4928.7)(154.05028, 655.61334)(211.35603, 223.34668)(192.67726, 2153.2332)(194.92891, 6610.7617)(176.61276, 2397.5042)(177.8425, 10670.599)(179.0457, 823.1767)
Coumestrol	Other polyphenols	Other polyphenols	345768	987271	942203	2371083	2900543	2829338	3146238	265985	3433655	(270.4438, 2343.8022)(269.048, 1071.55)(251.02301, 474.01752)(255.0461, 60.15)(271.30136, 2522.635)(272.39062, 11867.891)(273.72818, 10493.057)(274.0636, 9469.83)(253.54257, 4633.512)(307.4964, 64774.58)(308.75348, 6429.4795)(309.0017, 486.06)(289.48636, 3955.4126)(292.0246, 23212.352)(292.02283, 6050.44)(276.6957, 4946.982)(277.2769, 11815.311)(278.0311, 3480.6965)
Arbutin	Other polyphenols	Other polyphenols	3698143	11405062	1200910	603143	97722	99253	1525345	1526777	1578893	(273.2181, 14015.657)(274.37698, 12345.56)(275.0974, 4520.11)(255.878, 2097.482)(258.7537, 2850.63)(274.10132, 18804.191)(274.0901, 13909.54)(275.0967, 641.64)(256.59027, 5133.255)(258.0984, 2983.49)(315.0639, 194.07)(297.54572, 1421.4874)(295.86115, 9607.842)(296.97205, 5818.4395)(297.75522, 6942.565)(299.09534, 7827.7603)(300.09167, 2089.1099)(278.18295, 27518.768)(280.07547, 12353.958)(279.067…
Phlorin	Other polyphenols	Other polyphenols	15902061	14673946	14852676	2377958	2263610	2344415	2506962	2624611	2541459	(288.75485, 4083.0479)(290.08603, 2142.955)(271.07425, 926.485)(275.0886, 395.65)(289.0912, 10772.066)(290.085, 160.14)(272.22958, 4086.0288)(275.0945, 1030.58)(328.38217, 410.41666)(311.07388, 164004.89)(312.07718, 19419.955)(293.06042, 6713.9287)
Thymol / Carvacrol	Other polyphenols	Phenolic terpenes	1286064	1173756	1197433	1619916	1594125	1578258	4358071	4461764	2451931	(133.1016, 58848.266)(134.10487, 5397.6978)
Carnosol	Other polyphenols	Phenolic terpenes	10026604	8243052	8862254	4968574	4885272	4896269	2610308	7471199	3127854	(330.17606, 1575.8483)(312.1716, 1507.6832)(331.18774, 48082.55)(332.19092, 8674.507)(313.17786, 12365.0)(314.1884, 2697.3933)(369.1517, 150355.88)(370.15475, 24322.604)(354.28766, 57928.08)(356.17554, 25047.797)(357.17627, 4226.6763)(339.17758, 14845.555)(340.1805, 3152.7168)
Carnosic acid	Other polyphenols	Phenolic terpenes	31132238	36524756	36395376	1	3653659	3669452	17135968	15807395	16554458	(332.69565, 36379.34)(334.20483, 12234.597)(314.1882, 4677.308)(333.20346, 641508.06)(334.20615, 119829.85)(315.1926, 123217.695)(316.1961, 31759.777)(371.167, 38451.883)(372.16986, 5737.615)(354.75937, 662.136)(357.15045, 1421.185)(355.52124, 3907.455)(358.2066, 5598.09)(338.6815, 1841.8536)
Epirosmanol / Rosmanol	Other polyphenols	Phenolic terpenes	1	3506524	1707547	6271113	6552141	6401537	6068196	6136008	5859502	(349.18842, 9758.523)(350.18637, 1106.2167)(331.1716, 19156.37)(332.1749, 828.24)(333.1893, 554.72)(349.1895, 6169.8154)(350.1853, 560.28)(385.89215, 36925.504)(386.89035, 5402.6313)(367.1295, 107647.305)(368.13135, 16711.55)(369.12015, 1488.065)(370.96805, 105991.45)(371.96957, 33010.47)(372.9802, 117274.375)(373.9852, 133698.53)(374.1859, 93847.21)(355.17084, 608.36)
Tyrosol	Other polyphenols	Tyrosols	1822806	1774195	210247	742760	836953	665373	2545012	229323	239655	(140.06923, 5861.5845)(143.08215, 467.175)(125.0714, 1799.31)(141.41754, 991.81)(142.0866, 2896.41)(122.068756, 2775.7517)(177.25336, 21006.79)(182.0356, 3956.77)(162.02016, 556.1933)(164.0238, 340.32)(163.05899, 5901.206)(165.0675, 1143.45)(144.60442, 11528.991)(146.1984, 5978.2305)(148.0619, 4888.16)
Hydroxytyrosol	Other polyphenols	Tyrosols	5202625	2210331	2077626	174726	126887	139035	283385	323265	1264671	(156.06721, 1920.9933)(138.0574, 125051.016)(139.0574, 8029.0303)(157.67998, 989.634)(138.3976, 9530.902)(138.05771, 727.1525)(197.45657, 1573.3601)(198.0341, 4246.37)(177.02118, 12765.484)(177.7221, 6695.7803)(179.55437, 2187.1824)(163.05208, 5746.35)
p-HPEA-AC	Other polyphenols	Tyrosols	6225025	5947547	6119395	389491	320615	1	674402	687589	736501	(182.4838, 77063.85)(183.3381, 8856.405)(185.0923, 202.15)(165.07346, 29312.88)(166.0798, 2710.0151)(181.08818, 6173.6265)(166.0868, 29871.625)(220.91641, 350670.1)(221.92018, 23810.61)(222.8759, 34154.816)(224.04504, 5201.785)(225.0462, 197.7)(207.03899, 5802.7993)(205.06868, 2633670.2)(206.07202, 284905.9)(207.07315, 133183.12)(187.06189, 23671.838)(188.66992, 386.77798)
p-HPEA-EDA	Other polyphenols	Tyrosols	891897	2812739	634161	7145003	6918756	6909708	31331924	33134752	35970928	(304.139, 24254.8)(287.92615, 5711.036)(289.4597, 8078.7427)(345.34604, 5340.17)(349.10428, 40632.816)(325.08972, 236697.31)(326.09274, 47463.53)(327.09317, 1411.1466)(328.12106, 8432.611)(330.5318, 2490.3782)(332.1339, 220245.75)(310.30823, 3453.8918)(313.1225, 10489.77)
Hydroxytyrosol 4-O-glucoside	Other polyphenols	Tyrosols	13101254	3323735	3310331	6569686	6271451	1941139	20833224	21166360	20726016	(316.36005, 18235.012)(318.12268, 6686.26)(319.1313, 9260.525)(298.77536, 932.57666)(317.983, 27854.951)(320.1381, 18164.31)(300.8367, 16371.727)(302.12888, 2833.7532)(357.07437, 676.9925)(359.07755, 1645.4976)(339.62808, 3725.0535)(339.0681, 2560.38)(339.10434, 238655.42)(340.10745, 45375.633)(341.11234, 8263.21)(322.31937, 5248.373)(322.09384, 2228.78)
3,4-DHPEA-EDA	Other polyphenols	Tyrosols	2033408	1814263	1	254826	265704	6241746	38378616	39380764	38816776	(320.93146, 3997.23)(305.1173, 1542.89)(322.12823, 540.545)(361.47192, 12413.966)(363.34824, 4868.157)(364.10468, 4085.47)(341.07816, 44010.387)(342.0831, 8442.7295)(345.7848, 17720.47)(347.46378, 17114.059)(348.13293, 2919.74)(327.77756, 11352.981)
Ligstroside-aglycone / p-HPEA-EA	Other polyphenols	Tyrosols	37900743	37145968	36171920	8948784	9007607	9339525	1	15203127	14465134	(344.63342, 1659.52)(347.12756, 4102.84)(346.1468, 715.22)(402.53436, 11252.491)(404.114, 3178.515)(405.11298, 2779.165)(406.10944, 1298.7949)(407.11127, 3330.42)(383.09293, 294739.47)(384.09586, 34576.098)(387.13742, 79527.4)(388.1378, 16246.589)(389.32715, 28430.926)(390.13004, 3366.4375)(367.12003, 228958.58)(368.12283, 27651.781)(369.116, 5340.946)
Oleuropein-aglycone / 3,4-DHPEA-EA	Other polyphenols	Tyrosols	4186490	1	1	988665	1032848	1037638	3206171	51634780	50406872	(380.80862, 10144.405)(379.47354, 1911.2667)(381.1344, 2877.44)(382.1339, 238.2)(383.1472, 26892.62)(360.12875, 1567.8501)(381.1488, 2360.72)(382.1516, 425.21)(362.80588, 1377.92)(364.13544, 1200.71)(420.1048, 49.74)(421.1116, 1877.16)(401.11768, 19495.604)(402.1205, 2288.5598)(384.1054, 4405.23)(385.1127, 5596.3)(386.114, 322.27)(388.1192, 613.61)
Oleoside 11-methylester	Other polyphenols	Tyrosols	2937833	2739642	3029963	4620039	4879463	4740758	5520715	6037681	5540082	(404.56888, 3657.277)(405.1578, 315.43)(386.1189, 539.2133)(407.14584, 4383.9746)(388.97592, 5623.0884)(390.3037, 2011.7701)(391.1289, 752.3467)(443.10736, 749.92)(425.085, 3899.2302)(431.14258, 1824.89)(409.1105, 82611.03)(410.1138, 15401.201)
Oleoside dimethylester	Other polyphenols	Tyrosols	2238783	2102379	1004482	1466078	1	1415236	15435000	15360727	1	(419.94833, 11577.546)(420.48315, 3554.1267)(421.15442, 4818.885)(400.1334, 29063.451)(401.12537, 2307.2349)(403.29706, 4088.6785)(404.14807, 2703.8018)(405.1531, 3123.825)(406.16565, 2269.335)(457.90643, 2203.164)(441.96042, 10565.531)(442.60095, 3207.7275)(445.147, 5779.1265)(446.1537, 1131.31)(423.12787, 4272.7764)(424.1227, 993.93)
Ligstroside	Other polyphenols	Tyrosols	4084033	4345003	4391705	1	1	1	1096083	1512430	1	(511.17764, 798.67505)(530.22534, 378.24)(511.2107, 104.67)(563.14874, 2869.7651)(545.14044, 4478.73)(547.17004, 10221.102)(548.1712, 7621.69)(529.16736, 3531.5981)
Demethyloleuropein	Other polyphenols	Tyrosols	1	169418	200081	126159	390427	156145	5928154	1946821	6558351	(526.668, 8045.0835)(528.1732, 6016.7773)(509.1529, 4567.945)(511.17322, 9231.95)(512.17377, 241.67)(513.15674, 25113.375)(514.16064, 5858.8154)(529.1673, 3943.91)(511.1663, 2014.65)(569.148, 1080.83)(547.9242, 8396.614)(548.12683, 4735.6)(550.4903, 4772.76)(533.15424, 10678.385)(534.16095, 4612.655)(535.1645, 247.54)(536.1518, 458.79)
Oleuropein	Other polyphenols	Tyrosols	3966605	4128296	4250078	247369	216309	224808	2635877	2703283	2550616	(545.1956, 3520.11)(544.2058, 9308.007)(546.20123, 3429.8867)(523.1791, 2473.9834)(579.1537, 4036.155)(580.1541, 955.91003)(566.435, 2097.6802)(565.1941, 18857.61)(566.1957, 2913.415)(569.18494, 579.575)(546.66956, 38761.63)
Benzoic acid	Phenolic acids	Hydroxybenzoic acids	463880	533063	535854	316682	290548	327935	98756	124774	426979	(123.7067, 90625.98)(124.70907, 6470.1196)(123.04198, 18593.998)(124.041725, 2465.855)(125.038345, 1645.6626)(167.01286, 1475.285)(146.99449, 4461.8296)(129.02238, 156765.9)(130.02528, 9131.18)
2-Hydroxybenzoic acid / 3-Hydroxybenzoic acid / 4-Hydroxybenzoic acid	Phenolic acids	Hydroxybenzoic acids	3037107	3247935	2993804	1018823	701896	692353	2452434	2608635	3026280	(139.0393, 38087.742)(140.04375, 2471.9678)(121.02884, 1302.9066)(147.02394, 6569.6133)
Gentisic acid / Protocatechuic acid	Phenolic acids	Hydroxybenzoic acids	1425143	1343479	1604332	1979763	1851583	1834498	544727	2138510	552129	(155.03061, 8743.458)(155.4636, 4797.173)(158.04373, 544.4733)(137.02458, 6777.343)(179.9905, 13541.224)(179.30908, 9048.438)(161.29688, 6720.589)(161.34604, 18953.494)(162.68393, 474.50333)(163.0167, 805.05)
Gallic acid	Phenolic acids	Hydroxybenzoic acids	945685	1589460	1603348	41933968	21960642	41895884	1881407	1878854	1908990	(170.02141, 2422.618)(152.00807, 1829.4033)(171.02773, 356524.44)(172.02953, 29159.656)(155.15015, 3122.6235)(156.0258, 1778.23)(208.9864, 1328.89)(193.00945, 36166.426)(194.01204, 3407.2)
Syringic acid / Gallic acid ethyl ester	Phenolic acids	Hydroxybenzoic acids	11777986	61555392	62245020	73322336	73479904	56584172	4293433	4475456	4371076	(198.05019, 4803.14)(182.71333, 212.40668)(183.0498, 2673.63)(184.0566, 10354.08)(199.0622, 33137.7)(200.06265, 905.31586)(201.0599, 150.76)(181.92717, 14017.467)(183.223, 4593.8384)(185.0649, 5251.94)(243.02426, 3723.2449)(221.1683, 1531999.0)(222.0459, 129243.69)(223.04176, 148644.67)(224.04483, 9883.746)(207.04536, 1207.07)
4-Hydroxybenzoic acid 4-O-glucoside	Phenolic acids	Hydroxybenzoic acids	3339456	3356327	7850890	3926253	3554005	3733546	2793753	2933303	2734736	(300.96246, 6736.5723)(302.48358, 6821.128)(303.0846, 6383.203)(304.08978, 2225.08)(282.0781, 14508.129)(283.08633, 706.0334)(301.5929, 16848.91)(303.09174, 4174.1553)(305.0987, 35307.29)(284.08963, 15768.113)(284.085, 1461.835)(285.0811, 506.88)(341.71472, 4236.322)(343.8503, 819.062)(343.0498, 240.44)(322.03973, 108834.19)(322.04294, 13676.196)(323.04285, 2635.385)(323.0726, 69349.21)(324.07782…
Ellagic acid	Phenolic acids	Hydroxybenzoic acids	958296	965754	931048	599924	1942081	2135508	1059912	184982	1101641	(303.45676, 9204.995)(307.02344, 54200.188)(285.99826, 6487.453)(307.024, 283.17)
Protocatechuic acid 4-O-glucoside	Phenolic acids	Hydroxybenzoic acids	6383919	6135226	6928092	5266211	5346130	5634539	2633286	2711874	2572211	(317.58035, 1796.64)(318.0748, 1216.21)(298.06165, 1201.6974)(318.23438, 38880.44)(318.093, 11928.573)(299.85507, 37380.89)(300.95923, 8839.645)(302.48016, 55678.273)(303.4845, 20618.762)(304.09058, 9083.93)(359.27145, 3136.1545)(360.25177, 4922.906)(360.5492, 498.59998)(337.03757, 1951.6034)(338.0393, 249.34668)(339.739, 31474.059)(342.08276, 10819.9795)(322.86758, 3560.61)(325.0766, 992.65)
Gallic acid 3-O-gallate	Phenolic acids	Hydroxybenzoic acids	789300	791221	833547	186899	1812069	615182	1032251	513258	880876	(323.04004, 7632.914)(305.35986, 10767.93)(308.0277, 4553.73)(309.0315, 204.41)(323.0415, 4024.6553)(305.0301, 10710.202)(306.0378, 6444.6)(365.00357, 861.06665)(342.9938, 117.12)(346.0148, 1581.72)(350.0385, 1810.94)
5-O-Galloylquinic acid	Phenolic acids	Hydroxybenzoic acids	1694284	1933343	1818228	2693299	2763965	2761164	1711666	1733698	1728704	(329.0713, 717.91504)(365.03683, 15069.066)(366.0477, 1913.88)(367.72473, 9393.86)(368.0612, 4930.6865)(328.223, 2444.2056)(385.0414, 128.30666)(345.079, 38772.668)(346.08893, 4925.91)(349.7248, 12711.0625)(350.3445, 1095.0729)
Galloyl glucose / Gallic acid 4-O-glucoside	Phenolic acids	Hydroxybenzoic acids	2285651	2392952	2318281	1746507	1588724	1656651	481301	498354	528841	(333.62854, 5315.191)(335.70258, 4149.7437)(335.0745, 439.2)(315.06155, 14975.245)(319.08124, 2362.395)(334.0847, 5115.8447)(334.0686, 265.48)(318.0753, 12837.61)(320.08557, 1712.3701)(374.03503, 5388.322)(372.03125, 155.16)(358.03604, 1253.8284)(355.05984, 8435.581)(356.07288, 618.53326)(338.3922, 22017.043)(338.0731, 996.31)
Ellagic acid arabinoside	Phenolic acids	Hydroxybenzoic acids	224657	208506	182797	1	1	1	203836	232944	187284	(421.0505, 754.0433)(455.01038, 2177.595)(439.03625, 6954.6313)
Ellagic acid glucoside	Phenolic acids	Hydroxybenzoic acids	1	1	1	833552	777146	804722	1	1	1	(469.75037, 1425.8934)(453.07077, 2350.1467)(509.0458, 187.39)(491.031, 3064.07)(487.06213, 6514.6)(469.05054, 22391.633)(470.05383, 2534.02)
Ellagic acid acetyl-xyloside / Ellagic acid acetyl-arabinoside	Phenolic acids	Hydroxybenzoic acids	1	1	1	170996	189949	191582	1	1	1	(483.07706, 6967.063)(499.0015, 306.32)(499.06216, 10477.739)(487.0613, 10154.899)
Cinnamic acid	Phenolic acids	Hydroxycinnamic acids	250211	460287	458586	211312	197124	212607	396181	425020	447282	(152.06091, 15203.44)(131.043, 4047.72)(152.06886, 4185.2534)(133.55847, 8341.883)(136.06297, 250162.5)(191.0247, 8940.42)(173.01262, 10671.726)(173.71733, 2495.7166)(153.36786, 18371.807)(154.64212, 2645.798)
p-Coumaric acid / o-Coumaric acid / m-Coumaric acid	Phenolic acids	Hydroxycinnamic acids	14140179	10486917	14684031	1350352	1764302	1307408	482424	532801	1666927	(165.38594, 7450.8354)(167.5575, 1529.245)(168.0539, 17028.59)(147.04265, 344.84)(165.05576, 1895.3)(147.04439, 96405.805)(148.04796, 9054.696)(203.0079, 1154.2)(189.00769, 2306.38)(189.71193, 4683.4033)(191.0444, 3855.8298)(192.0474, 5774.56)(170.52705, 23596.475)(172.5349, 26947.76)(174.0389, 2070.76)
Caffeic acid	Phenolic acids	Hydroxycinnamic acids	7794143	7715205	7302093	4054167	3853690	3808802	1142598	5178004	1807453	(182.0521, 1529.42)(167.04654, 1556.3301)(181.05022, 11927.594)(182.05244, 3481.5)(163.03918, 83577.44)(164.04265, 10403.672)(205.87648, 3848.1018)(206.04501, 18904.92)
p-Coumaric acid ethyl ester	Phenolic acids	Hydroxycinnamic acids	468680	442687	171708	809710	783178	755972	1	438109	289008	(193.0858, 6822.81)(194.89261, 3965.8977)(197.59305, 1535.3401)(180.08546, 1766.5859)(231.04756, 16044.456)(217.82182, 202126.67)(218.0742, 19045.842)(219.07323, 6109.686)(199.06168, 8174.9854)(200.06787, 3139.9824)(201.0695, 584.78)
Isoferulic acid / Ferulic acid	Phenolic acids	Hydroxycinnamic acids	885786	1	566074	5066282	1	5126504	2934175	2811630	1	(195.85954, 3609.3418)(197.061, 664.65)(177.0509, 6389.8)(178.0483, 606.12)(198.07475, 2176.3462)(178.25743, 5246.94)(179.55484, 623.0575)(219.01625, 3083.2002)(219.2528, 1400.628)(220.72327, 187.38)(200.24454, 11490.336)(203.0527, 14256.16)
Hydroxycaffeic acid	Phenolic acids	Hydroxycinnamic acids	281538	1	265663	27601504	28559176	28948144	1080277	1075890	1171723	(197.84239, 3428.4263)(200.04745, 8711.804)(201.05003, 44744.242)(179.034, 3197.95)(200.05122, 16162.48)(201.72453, 106400.81)(202.0606, 156612.84)(182.84554, 554.664)(183.04793, 1540.5834)(236.99931, 312.18832)(241.00862, 1007.5366)(219.0271, 241038.95)(220.0306, 13415.032)(206.0274, 885.6567)
p-Coumaroyl glycolic acid	Phenolic acids	Hydroxycinnamic acids	2808916	2722408	2742872	1494541	1452006	1542234	2062751	1	1306446	(222.04684, 18501.2)(223.04874, 15977.71)(206.79831, 2789.6475)(207.55106, 1806.53)(224.56415, 1409.115)(207.05, 2763.3)(263.5158, 44753.465)(264.41473, 17906.684)(243.85915, 68913.77)(244.00502, 28135.62)(246.44307, 16502.809)(246.78476, 2178.27)(229.03291, 63270.945)(230.28862, 6012.8423)(231.04353, 8019.346)
Sinapic acid	Phenolic acids	Hydroxycinnamic acids	2774912	1	1166668	1104553	455283	873183	2340075	2418307	1	(225.07275, 6531.6885)(226.0737, 1130.39)(228.5826, 1915.935)(206.054, 2645.3525)(225.0753, 9449.385)(207.35226, 10636.334)(209.0714, 2351.6147)(211.0731, 3913.39)(212.0756, 81.71)(265.8296, 25543.324)(267.2904, 16223.88)(269.0447, 92.06)(251.0232, 816.165)(249.0632, 6846.501)(250.56207, 1712.4451)(233.56038, 10197.99)
p-Coumaroyl malic acid	Phenolic acids	Hydroxycinnamic acids	6436719	6342064	6982669	1943565	1859962	1845440	981109	1016785	946941	(280.06018, 4391.2866)(262.80054, 1673.74)(264.04996, 6700.2466)(265.05783, 4902.9)(267.0674, 5941.7466)(281.07202, 13467.19)(321.01468, 42180.676)(322.0173, 4797.303)(323.02658, 1465.2201)(301.01648, 526.8067)(303.0496, 115700.81)(304.05325, 16285.423)(305.0559, 4493.7534)
p-Coumaroyl tartaric acid	Phenolic acids	Hydroxycinnamic acids	1	1489121	1296462	7314158	7909666	829124	2261857	1	2438219	(297.06165, 32740.24)(299.06622, 4523.215)(279.54465, 3075.6924)(298.3128, 37082.316)(298.06213, 5052.93)(279.4521, 7573.4756)(280.0511, 138.62)(339.02045, 5261.135)(320.34656, 75175.89)(322.01764, 13239.3)(320.54636, 8413.893)(323.0445, 2927.065)(303.03116, 10897.106)(305.0386, 23086.463)(306.03784, 7134.685)
Caffeoyl aspartic acid	Phenolic acids	Hydroxycinnamic acids	1410541	840591	1	982136	995726	1032386	1	778773	790595	(297.57666, 20709.35)(300.0728, 2536.83)(279.0683, 7622.12)(282.0781, 11960.87)(296.33246, 2128.4275)(298.08978, 329.75)(301.0888, 29067.55)(280.23392, 8762.976)(281.23886, 7796.355)(281.87534, 13201.531)(282.07907, 166012.73)(283.08603, 37813.99)(335.03433, 13408.48)(336.03018, 1586.3734)(317.82184, 864.89)(322.0394, 1069.92)(319.7344, 39601.426)(320.06625, 8070.8804)(323.0768, 1985.05)(303.3924…
Caffeoyl tartaric acid	Phenolic acids	Hydroxycinnamic acids	1361511	1372544	1356748	707139	443487	695027	1515540	1542023	1584539	(299.04538, 79.12)(357.018, 321.83502)(335.0387, 18690.82)(336.04062, 2727.36)(317.0272, 6753.9785)
Avenanthramide 2p	Phenolic acids	Hydroxycinnamic acids	1563792	2882711	2556186	7593831	572322	7608355	6343370	3510340	799728	(299.9588, 14450.098)(301.88303, 16670.057)(303.3355, 8806.615)(303.0851, 52200.3)(304.0847, 16423.7)(281.18295, 6605.3574)(300.58945, 12269.726)(302.08813, 5020.885)(303.60345, 12928.63)(304.1022, 2061.0)(305.0995, 60135.82)(282.2038, 67409.65)(283.68768, 24132.941)(284.0777, 8504.356)(338.0357, 153.61499)(321.53574, 9962.354)(322.37338, 2622.58)(323.02835, 1519.365)(323.74356, 32927.26)(324.078…
Cinnamoyl glucose	Phenolic acids	Hydroxycinnamic acids	1745308	1836344	1979717	1107910	15756025	1057013	4912654	4734171	5082405	(310.10837, 3249.54)(292.0917, 15115.5625)(293.10028, 116979.875)(294.10248, 13984.335)(295.10757, 666.84)(353.06848, 18259.598)(352.0723, 2412.68)(355.0848, 1316.555)(331.06186, 1883.84)(335.09375, 17657.197)(336.77097, 22859.805)(337.7717, 19343.506)(338.1124, 4678.1)(316.9246, 1776.2001)
Sinapine	Phenolic acids	Hydroxycinnamic acids	19524484	1	19050340	211657	230165	240245	484300	575590	351437	(310.15994, 783.88995)(293.35406, 2281.018)(294.16562, 48225.48)(295.16846, 5499.8335)(349.46313, 4649.33)(350.13477, 563.735)(332.12183, 11088.437)(334.11902, 1490.47)(335.12793, 1247.72)(335.66254, 43476.51)(336.83463, 6944.985)(335.151, 1556.005)(316.71686, 36443.594)(317.14908, 12137.366)
Avenanthramide 2c / Avenanthramide K	Phenolic acids	Hydroxycinnamic acids	212293	199187	205678	808704	804724	2200661	392130	2505858	2437715	(319.0924, 5224.12)(297.73047, 20276.58)(298.0628, 5077.2197)(317.96567, 91021.445)(318.93082, 88953.19)(319.8996, 14211.096)(320.1006, 7907.33)(301.32666, 725.80505)(302.75162, 8292.996)(303.0836, 27642.68)(356.04825, 2006.7467)(336.0323, 19020.434)(340.20932, 1544.42)(341.0667, 12781.99)(342.0836, 5609.44)(320.30542, 6515.26)
p-Coumaric acid 4-O-glucoside	Phenolic acids	Hydroxycinnamic acids	10518391	8729992	10406854	296797	1	354619	9958254	10154636	10039622	(327.0934, 1252.58)(308.5844, 5853.225)(312.09283, 3699.4502)(313.0957, 4126.52)(328.87015, 2367.345)(309.24017, 42855.324)(310.098, 12311.306)(311.1001, 1892.3867)(367.81363, 11825.553)(366.86804, 2072.4639)(368.07352, 1583.23)(349.05945, 12139.314)(350.0622, 1909.47)(351.0676, 21537.64)(349.8422, 86645.836)(350.093, 16101.859)(333.07724, 20451.135)(334.68536, 5473.6484)(335.692, 31440.387)(336.…
p-Coumaroyl tyrosine	Phenolic acids	Hydroxycinnamic acids	4089181	2708786	2663551	537547	1006491	565748	2167359	2241340	2346933	(327.86755, 15020.821)(330.1196, 9822.43)(331.6294, 9528.99)(332.1279, 2463.13)(309.22174, 35575.78)(310.09732, 6506.0034)(328.622, 12400.347)(330.1203, 6035.35)(331.1349, 57030.6)(310.8594, 6398.9756)(312.61432, 6348.49)(313.6235, 2960.635)(314.1199, 1939.73)(368.52127, 3276.7622)(371.0737, 9998.06)(372.0789, 1093.36)(350.57242, 3071.1282)(350.0624, 1345.5)(350.76892, 71924.375)(352.10764, 14643…
Feruloyl tartaric acid	Phenolic acids	Hydroxycinnamic acids	1105102	1164939	896329	1104755	1135572	172822	2029780	2105771	2054161	(328.07184, 11335.275)(328.0719, 274.54)(309.0533, 2709.5667)(328.08118, 18005.732)(328.07166, 528.125)(311.07294, 19663.09)(312.07593, 2156.216)(367.03235, 8500.444)(366.04773, 2193.3198)(349.0114, 453.09503)(349.72296, 11946.531)(351.18475, 2534.131)
Avenanthramide 2f	Phenolic acids	Hydroxycinnamic acids	207962	338361	205086	2256776	2155344	2189835	2030838	704272	2421385	(330.09473, 16128.495)(331.09805, 12137.745)(332.1032, 608.82495)(311.362, 28720.262)(312.82956, 5613.605)(334.25467, 16228.393)(313.33752, 3741.5374)(314.71805, 10758.871)(315.1041, 17769.94)(316.1067, 2247.42)(369.06723, 1489.0033)(353.05362, 2332.1833)(352.7473, 9816.112)(353.5869, 5568.405)(334.94577, 13681.057)(336.19742, 2235.7524)
p-Coumaroylquinic acid / 3-p-Coumaroylquinic acid / 4-p-Coumaroylquinic acid / 5-p-Coumaroylquinic acid	Phenolic acids	Hydroxycinnamic acids	2245407	2122070	2124912	1517403	1409616	1399365	21742132	22175808	21450900	(338.09387, 12190.028)(339.10638, 164804.38)(340.10953, 35087.996)(341.11267, 7698.34)(323.43942, 6652.9497)(323.60986, 1217.4025)(380.8194, 1481.2524)(362.0542, 2419.2966)(362.4277, 28089.682)(363.43152, 5470.42)(344.83975, 7195.5327)
Caffeic acid 4-O-glucoside / Caffeoyl glucose	Phenolic acids	Hydroxycinnamic acids	6340668	3645765	3900003	7013003	5791495	5840668	15092195	15369198	15776068	(343.09976, 2657.5266)(324.08884, 577.48004)(344.7789, 12578.03)(346.11227, 5017.1333)(325.08945, 170126.44)(326.09244, 23392.006)(327.09286, 4401.455)(387.05994, 6939.5166)(367.0553, 2512.7317)(368.09732, 11998.481)(350.7052, 1683.4388)(351.41232, 5593.5234)(352.0785, 7709.14)
3-Caffeoylquinic acid / 4-Caffeoylquinic acid / 5-Caffeoylquinic acid	Phenolic acids	Hydroxycinnamic acids	6582419	1863310	9001604	5904547	5536803	5553955	9807820	9973300	56098120	(354.20087, 18560.572)(356.1056, 19761.7)(357.1117, 3013.56)(337.76065, 66729.805)(339.09772, 13891.015)(355.10062, 190072.69)(356.1051, 27555.088)(357.10925, 5072.001)(337.09067, 19594.174)(338.087, 6570.953)(339.08466, 489.415)(393.61615, 3405.3423)(399.0622, 17629.7)(376.71423, 2409.0735)(377.418, 99245.64)(378.5326, 16357.224)(379.0892, 435.09335)(361.2867, 3159.694)(364.0889, 2458.13)
Ferulic acid 4-O-glucoside / Feruloyl glucose	Phenolic acids	Hydroxycinnamic acids	1571786	1724218	3672941	1835320	1763561	1589727	1	5346494	1	(357.11194, 3591.1902)(359.12607, 804.2933)(338.34207, 2922.73)(357.8651, 1308.185)(339.1067, 7025.3555)(340.111, 176.09668)(399.0692, 153.07)(380.06482, 2308.965)(379.0992, 13592.931)(380.103, 326.53)(361.0888, 25138.225)(362.09332, 4642.42)
Rosmarinic acid	Phenolic acids	Hydroxycinnamic acids	1936268	1959274	1948933	1184896	1121250	1125991	1283954	1191586	3459715	(361.23285, 29939.213)(362.23752, 5280.1885)(365.1058, 2218946.5)(346.28183, 15297.615)(346.09076, 4523.4297)(347.09357, 8883.785)(362.09723, 75031.875)(363.10382, 30027.996)(364.1087, 6177.8047)(365.10583, 1444862.5)(366.10925, 181428.47)(343.7527, 7162.096)(346.0837, 1932.79)(347.0913, 4465.22)(403.0602, 214.05)(383.0384, 2134.18)(367.73074, 1310.6466)(369.0713, 2050.54)
3-Feruloylquinic acid / 4-Feruloylquinic acid / 5-Feruloylquinic acid	Phenolic acids	Hydroxycinnamic acids	22895716	22949084	21869856	3530543	3302612	3307360	18538406	18988376	18816344	(368.60464, 5607.7183)(370.11093, 4398.24)(371.11838, 14957.434)(372.1229, 2446.5134)(373.12723, 1635.1866)(350.603, 5593.2734)(352.1025, 444.44336)(353.11816, 18285.729)(354.1182, 7939.28)(369.11526, 300745.44)(370.11807, 48361.254)(371.12155, 1726.9535)(352.1124, 235769.08)(352.10864, 71443.31)(353.1078, 14162.446)(413.07703, 20282.137)(393.06705, 5842.39)(392.77057, 2741.0044)(378.09177, 22028…
8-O-4'-Dehydrodiferulic acid / 5-8'-Dehydrodiferulic acid	Phenolic acids	Hydroxycinnamic acids	7905696	8572441	8752729	2044256	2084516	2093419	820594	823267	1	(386.50082, 8551.244)(388.10974, 2617.8599)(368.43143, 4626.69)(371.1035, 1429.09)(387.10828, 29512.283)(388.11563, 449.17334)(370.10587, 5959.64)(425.05884, 7932.625)(426.05997, 626.8)(411.0476, 3343.7532)(413.06094, 14321.511)(409.09006, 55514.832)(410.09146, 21323.764)(411.0966, 3402.0203)(391.08353, 2016.48)
3-Sinapoylquinic acid / 4-Sinapoylquinic acid / 5-Sinapoylquinic acid	Phenolic acids	Hydroxycinnamic acids	2954423	6593723	5897258	2261329	1777230	1813432	6079786	5176863	4505751	(398.56165, 28932.006)(400.12836, 10411.285)(401.1351, 6776.29)(402.1286, 803.99)(380.9474, 9709.372)(383.3725, 1380.2225)(384.46432, 16900.73)(385.1126, 8899.27)(399.12567, 115111.95)(400.13428, 28807.053)(401.13223, 2813.1682)(382.62616, 17969.713)(383.6258, 1319.48)(443.09586, 3962.2834)(423.08017, 7075.038)(424.074, 1845.755)(423.51508, 1859.5521)(426.1234, 178.99)(404.30844, 3282.946)
5-8'-Benzofuran dehydrodiferulic acid / 5-5'-Dehydrodiferulic acid	Phenolic acids	Hydroxycinnamic acids	7905696	8572441	8752729	1	1	1	1	1	1	(425.05753, 13545.84)(426.05997, 626.8)(409.08853, 108448.664)(410.09146, 21323.764)(411.0966, 3402.0203)
3,5-Dicaffeoylquinic acid / 4,5-Dicaffeoylquinic acid / 3,4-Dicaffeoylquinic acid	Phenolic acids	Hydroxycinnamic acids	476999	473413	464594	1167417	204285	1221532	5084606	5191885	5273442	(517.9286, 32230.98)(518.9315, 5941.218)(519.9359, 4519.06)(501.1193, 19366.275)(504.11868, 6405.143)(500.1255, 20452.99)(501.1288, 4008.3616)(503.13644, 1530.6666)(557.1031, 523.795)(538.4166, 911.36334)(543.4653, 2467.5598)(545.14355, 269.12)(521.11523, 541.3333)
3,5-Diferuloylquinic acid / 3,4-Diferuloylquinic acid	Phenolic acids	Hydroxycinnamic acids	3799647	3946876	4030068	196688	272020	271344	2334381	2385342	2264954	(528.49365, 1596.6768)(529.1677, 2425.13)(546.4146, 39869.59)(546.8823, 11727.328)(547.17255, 2466.905)(528.16455, 4712.925)(586.4629, 1752.9933)(572.16034, 4281.1133)(549.131, 6144.33)
Stigmastanol ferulate	Phenolic acids	Hydroxycinnamic acids	315131	321314	282614	1	1	1	1682266	1481161	1150945	(578.4406, 483.69)(631.4152, 14265.8125)(632.4191, 4138.8364)(633.4185, 422.14664)(616.3991, 6005.0605)(614.40814, 406.83002)
Sitosterol ferulate / Schottenol ferulate	Phenolic acids	Hydroxycinnamic acids	2183122	2260663	2065759	1112029	1088152	1069178	578057	1339103	1279898	(590.4248, 18209.168)(591.4272, 4771.1924)(629.40375, 1131.5767)(613.434, 3204.93)(595.4143, 21566.697)(596.41956, 9307.149)(597.41895, 1275.8667)
2-S-Glutathionyl caftaric acid	Phenolic acids	Hydroxycinnamic acids	304949	316318	261437	708463	1	888491	1453623	1	1386339	(617.11273, 7096.323)(618.1176, 3467.7798)(619.11536, 1035.55)(599.11536, 23020.91)(600.1185, 5250.065)(601.1264, 1924.3)
24-Methyllathosterol ferulate / 24-Methylcholesterol ferulate / 24-Methylenecholestanol ferulate	Phenolic acids	Hydroxycinnamic acids	566836	1	567689	1	1	1	1	574532	549597	(617.36676, 4914.1396)(619.39435, 919.39)(597.3788, 3940.6375)(602.4126, 4215.715)(600.4099, 1582.5901)
Verbascoside	Phenolic acids	Hydroxycinnamic acids	1059922	1281781	1861207	1	4287412	2294978	3029064	7012103	3294916	(627.2219, 1868.97)(629.72095, 3504.315)(630.2219, 330.16)(606.79895, 1877.542)(611.2067, 127.63)(625.21375, 7632.885)(626.2166, 1400.9199)(627.2337, 662.22)(608.3526, 56337.543)(609.3826, 20123.291)(609.22253, 7587.4004)(665.18726, 1879.995)(649.1677, 416.7333)(649.4821, 5534.422)(649.8693, 5103.237)(634.5301, 5577.098)(635.1854, 37.01)
1,2-Diferuloylgentiobiose	Phenolic acids	Hydroxycinnamic acids	174569	195678	194953	456751	314983	428314	141434	173274	160595	(677.2132, 9160.253)(678.2104, 1034.7933)(680.217, 9517.09)(678.2061, 1377.27)(734.6745, 4035.2683)(734.1768, 929.44)(703.1844, 1196.39)
1-Sinapoyl-2-feruloylgentiobiose	Phenolic acids	Hydroxycinnamic acids	132371	120017	120966	1	275698	365672	599300	611387	606033	(725.2256, 2609.1267)(706.2095, 8983.344)(707.2121, 2750.2131)(725.22955, 7076.904)(763.2055, 2232.6233)(746.1836, 6600.585)(747.18414, 3007.335)(748.18274, 1429.13)(749.2243, 1157.3182)(751.2378, 2707.4167)(733.1929, 1766.8066)(735.2085, 140.59)
1,2-Disinapoylgentiobiose	Phenolic acids	Hydroxycinnamic acids	156358	160200	146215	1	1305550	1284170	1687680	1563998	1538142	(779.4678, 8608.017)(782.18756, 7800.5757)(777.2319, 16405.488)(759.2075, 6324.047)(760.21124, 1452.43)
1,2,2'-Triferuloylgentiobiose	Phenolic acids	Hydroxycinnamic acids	767951	676659	640182	608898	804113	904186	773009	722683	698610	(852.2483, 12830.863)(853.2479, 5508.1636)(854.2464, 1187.84)
1-Sinapoyl-2,2'-diferuloylgentiobiose	Phenolic acids	Hydroxycinnamic acids	242053	311145	232565	1	1	1	113398	1	217723	(924.2673, 9185.199)(925.2679, 7739.5396)(926.2664, 6672.85)(927.2656, 2692.98)(928.2623, 194.53)(908.2367, 5437.546)(909.2371, 4041.8918)(910.23584, 3950.9849)
1,2,2'-Trisinapoylgentiobiose	Phenolic acids	Hydroxycinnamic acids	1	1	1	472734	1	474674	164600	189329	200546	(965.30835, 7294.723)(966.3112, 1014.1667)(1000.28394, 5591.8047)(1001.2829, 381.595)(1003.24506, 438.94)(1004.2429, 118.9)(1005.2384, 120.66)
3,4-Dihydroxyphenylacetic acid	Phenolic acids	Hydroxyphenylacetic acids	773876	921892	927939	827918	824243	970090	2905856	2288183	3001429	(169.04742, 2944.4834)(170.04573, 5783.1167)(169.05171, 6343.3833)(170.04906, 2961.5247)(151.03587, 19982.707)(152.03491, 2351.6055)(153.03328, 2195.7517)(212.01024, 1323.3967)(175.02126, 18072.475)(177.02956, 1658.7467)(178.03313, 6578.6763)
Homoveratric acid	Phenolic acids	Hydroxyphenylacetic acids	510306	526430	816538	4943421	3719755	4287967	786291	669250	1266727	(198.07466, 2093.9666)(179.4969, 38289.51)(180.66766, 4453.8584)(198.08444, 13588.629)(198.08385, 554.9633)(180.87668, 5659.534)(235.7024, 502.18665)(218.02577, 2399.6824)(218.0229, 142.54)(221.07117, 1523.0018)(202.38776, 42351.31)(205.0686, 16223.23)
Dihydro-p-coumaric acid	Phenolic acids	Hydroxyphenylpropanoic acids	1	1326323	1376628	233679	226452	228009	1	3828898	3531751	(167.73329, 911.2134)(168.0652, 889.28)(148.0477, 18517.455)(167.07097, 25938.64)(168.0738, 6148.5)(152.06886, 1872.9781)(206.02742, 1725.65)(211.038, 163.85501)(190.01424, 2241.64)(191.0145, 517.8)(191.06078, 16608.854)(171.0404, 4384.533)
Dihydrocaffeic acid / Homovanillic acid	Phenolic acids	Hydroxyphenylpropanoic acids	497939	583501	706152	338395	1	318544	321296	1	495658	(183.77486, 6168.2104)(185.66905, 4114.1064)(186.06854, 3821.8398)(164.87964, 7736.94)(166.0541, 147.95)(167.052, 3436.14)(183.0644, 1845.75)(165.05533, 6870.8647)(166.0525, 273.75)(226.02705, 2521.02)(206.4498, 24583.91)(207.0539, 1952.2467)(190.24489, 5635.9644)(191.79929, 10728.387)(192.0535, 7026.66)
Pinosylvin	Stilbenes	Stilbenes	3433854	1144506	1124548	25596886	29003336	26756144	3141405	4965293	3175623	(213.0877, 10759.475)(214.08765, 4036.915)(215.0935, 1639.2051)(217.1033, 185.13501)(194.07161, 100520.95)(195.07146, 18091.248)(217.93639, 19538.168)(197.4236, 2851.155)(199.42537, 1754.2699)(200.0915, 214.27)(252.04808, 1242.0432)(255.0543, 1146.58)(257.0636, 5949.94)(235.32378, 3465.3828)(239.053, 4415.19)(235.32562, 1665.4788)(236.07027, 392.39664)(218.85039, 9511.176)(219.0695, 658.64746)
Resveratrol	Stilbenes	Stilbenes	8764653	8844733	8864559	1549146	3370232	3369436	6602788	6918776	6921375	(229.24854, 1933.5781)(231.0834, 88.31)(211.0702, 1936.3915)(213.07185, 1582.64)(234.0971, 5210.767)(216.0866, 1859.7266)(267.0398, 38855.367)(268.04373, 2803.7883)(269.042, 769.0533)(249.70015, 15947.094)(250.05286, 1510.2949)(251.68834, 12792.77)(252.06425, 7723.91)(233.06316, 42894.004)(234.06691, 2915.3145)
Piceatannol	Stilbenes	Stilbenes	1	1	1	1463710	1	1375853	944228	968370	859293	(245.08, 14600.894)(246.0818, 1143.1)(267.06375, 17478.783)(268.06677, 994.2334)
Pterostilbene	Stilbenes	Stilbenes	10968852	1404164	1484149	369875	357143	348485	248374	163715	297362	(257.30698, 9881.533)(258.35483, 2972.2375)(260.1132, 11711.88)(242.10901, 124.659996)(260.25104, 16793.574)(262.13428, 2478.78)(240.44041, 5956.102)(244.1245, 1944.26)(296.4809, 7403.194)(297.07425, 782.015)(299.0758, 309.85)(301.0897, 6381.09)(280.40717, 22118.65)(279.57153, 14832.359)(279.0685, 11037.74)(281.35767, 4091.264)(261.09384, 38776.55)(262.0973, 22393.51)
Resveratrol 5-O-glucoside	Stilbenes	Stilbenes	8174234	6369914	6601211	5003468	4881231	4705351	3222821	6015666	4739847	(390.29642, 9434.061)(391.1259, 1925.7439)(372.2815, 2561.1917)(374.12103, 1818.5449)(377.1352, 6306.86)(391.97693, 1762.2716)(393.13364, 1410.0267)(373.51956, 53490.77)(374.52356, 6991.8564)(377.1405, 8248.25)(378.1387, 5220.09)(433.1021, 628.495)(411.5336, 4471.442)(412.08975, 359.99667)(413.69522, 15682.633)(414.12314, 2624.3733)(395.70938, 13444.464)(397.1194, 3050.1226)
Piceatannol 3-O-glucoside	Stilbenes	Stilbenes	1	4303284	6169900	7840279	8840659	7822154	6037492	5056706	6021523	(410.39468, 744.0775)(409.1222, 2979.7)(411.1456, 1077.35)(388.11572, 260.58667)(389.1037, 110.27)(407.6454, 1172.3325)(408.144, 742.14)(389.12396, 62179.926)(390.1286, 9593.478)(391.12473, 1722.5271)(392.13074, 199.495)(447.1011, 454.02)(427.07388, 3139.5215)(430.62183, 1396.0367)(431.12552, 3364.0935)(411.09625, 5812.5327)
Resveratrol 3-O-glucoside	Stilbenes	Stilbenes	8174234	6369914	6601211	1	1	1	1	1	1	(411.09476, 667.7767)(413.12012, 19117.797)(414.12314, 2624.3733)(435.1139, 601.76)(391.1353, 2325.765)
Pallidol	Stilbenes	Stilbenes	17869738	18050582	19228956	1541333	1417450	1394843	2242636	2301732	2246345	(455.77057, 10078.481)(456.1544, 2408.7134)(457.13718, 6211.053)(459.1453, 3303.7068)(436.3763, 1505.3351)(439.63696, 6647.145)(455.15466, 221158.75)(456.15466, 61871.453)(457.14557, 18745.357)(458.13446, 994.855)(438.29233, 26055.014)(439.8214, 6236.7563)(441.82034, 17411.525)(496.12036, 24082.256)(498.12387, 1997.2334)(479.02505, 2997.5088)(482.14023, 2765.9465)(482.64395, 1371.85)(483.1443, 20…

## Sheet: representative TIC
Sample 13 - Cydonia oblonga leaf
Sample 14 - Cydonia oblonga whole fruit
Sample 15 - Cydonia oblonga stem
