# Supplementary material for: The UHPLC-QTOF-MS Phenolic Profiling and Activity of Cydonia oblonga Mill. Reveals a Promising Nutraceutical Potential
Source: Foods. 2021 May 28;10(6):1230. doi: 10.3390/foods10061230 (PMC8228880; doi:10.3390/foods10061230)
Supplement: Supplementary file 1 [file foods-10-01230-s001.zip › foods-1235546-SI/Supplementary material/Suppl. table S2.xlsx]

## Sheet: MSMS pos
							Cydonia
							Leaf			Whole fruit			Stem
Metabolite name	Class	Sub-class	Adduct type	Formula	INCHIKEY	SMILES	Extracts_Saber_13-r001	Extracts_Saber_13-r002	Extracts_Saber_13-r003	Extracts_Saber_14-r001	Extracts_Saber_14-r002	Extracts_Saber_14-r003	Extracts_Saber_15-r001	Extracts_Saber_15-r002	Extracts_Saber_15-r003
cis-Ferulic acid [arabinosyl-(1->3)-[glucosyl-(1->6)]-glucosyl] ester	Carbohydrates	Oligosaccharides	[M+H]+	C27H38O18	LUBIAXCXQXWFFZ-HYXAFXHYNA-N	O=C(OC1OC(COC2OC(CO)C(O)C(O)C2O)C(O)C(OC3OC(CO)C(O)C3O)C1O)C=CC4=CC=C(O)C(OC)=C4	69468	492738	479672	6946.8	6946.8	6946.8	6946.8	6946.8	6946.8
neoeriocitrin	Carbohydrates	Sugars	[M+Na]+	C27H32O15	OBKKEZLIABHSGY-DOYQYKRZSA-N	O=C1C2=C(O)C=C(OC3OC(CO)C(O)C(O)C3OC4OC(C)C(O)C(O)C4O)C=C2OC(C5=CC=C(O)C(O)=C5)C1	836220	849308	827199	93.3661	11893	934	358334	93.3661	93.3661
Amentoflavone; LC-ESI-QTOF; MS2; CE	Flavonoids	Biflavonoids and polyflavonoids	[M+H]+	C30H18O10	YUSWMAULDXZHPY-UHFFFAOYSA-N	OC1=CC=C(C=C1)C1=CC(=O)C2=C(O)C=C(O)C(=C2O1)C1=C(O)C=CC(=C1)C1=CC(=O)C2=C(O)C=C(O)C=C2O1	174379	168417	161476	1534.53	1534.53	1534.53	15345	44103	81514
Procyanidin B1; LC-ESI-QTOF; MS2; CE	Flavonoids	Flavanols	[M+H]+	C30H26O12	XFZJEEAOWLFHDH-UKWJTHFESA-N	O[C@H]1CC2=C(O[C@@H]1C1=CC(O)=C(O)C=C1)C([C@@H]1[C@@H](O)[C@H](OC3=CC(O)=CC(O)=C13)C1=CC(O)=C(O)C=C1)=C(O)C=C2O	10505186	10064313	8615774	281.855	39305	2965	25409	3843	2819
(-)-Epicatechin; LC-ESI-QTOF; MS2; CE	Flavonoids	Catechins	[M+H]+	C15H14O6	PFTAWBLQPZVEMU-UKRRQHHQSA-N	O[C@@H]1CC2=C(O)C=C(O)C=C2O[C@@H]1C1=CC(O)=C(O)C=C1	662459	166812	634680	172	144257	936	1619622	762542	834772
3,4-Dihydroxyphenylglycol	Flavonoids	Catechols	[M+H]+	C8H10O4	MTVWFVDWRVYDOR-UHFFFAOYNA-N	OC1=CC=C(C=C1O)C(O)CO	324169	85320	108305	22673	34696	25120	216671	186668	160081
Eriodictyol	Flavonoids	Flavanones	[M+H]+	C15H12O6	SBHXYTNGIZCORC-ZDUSSCGKSA-N	OC1=CC(O)=C2C(=O)C[C@H](OC2=C1)C1=CC(O)=C(O)C=C1	89514	582058	588844	15.9023	159	15.9023	314517	105272	109103
3-O-Acetylpinobanksin	Flavonoids	Flavanonols	[M+K]+	C17H14O6	BJYHZSNSMVEQEH-SJORKVTESA-N	O=C(OC1C(=O)C=2C(O)=CC(O)=CC2OC1C=3C=CC=CC3)C	283799	295609	291690	22.2032	22.2032	22.2032	222	22.2032	48831
Jaceidin 4'-glucuronide	Flavonoids	Flavonoid O-glucuronides	[M+H]+	C24H24O14	IXUDTZUOBGRRSD-ASUQPOSZNA-N	O=C(O)C1OC(OC=2C=CC(=CC2OC)C=3OC4=CC(O)=C(OC)C(O)=C4C(=O)C3OC)C(O)C(O)C1O	325281	410191	399588	37463	39177	186491	2158	1922	1766
Salicifolioside A;2',4'-Dihydroxy-3',6'-dimethoxydihydrochalcone 4'-glucosyl-(1'''->6'')-glucoside;2',4'-Dihydroxy-3',6'-dimethoxydihydrochalcone 4'-gentiobioside	Flavonoids	Flavonoid O-glycosides	[M+H]+	C29H38O15	HIBKUVNPLDZFLK-DMJHUPDFNA-N	O=C(C=1C(O)=C(OC)C(OC2OC(COC3OC(CO)C(O)C(O)C3O)C(O)C(O)C2O)=CC1OC)CCC=4C=CC=CC4	600301	124291	124795	118478	201119	145822	87659	384224	139907
Catechin-4-ol 3-O-beta-D-galactopyranoside	Flavonoids	Flavonoid-3-O-glycosides	[M+H]+	C21H24O12	XVCDTACMJMYHGB-LBCVKMLMNA-N	OC=1C=C(O)C2=C(OC(C3=CC=C(O)C(O)=C3)C(OC4OC(CO)C(O)C(O)C4O)C2O)C1	151995	958849	945725	99.7193	997	99.7193	24299	50573	65231
Kaempferol 3-(6-acetylgalactoside)	Flavonoids	Flavonoid-3-O-glycosides	[M+H]+	C23H22O12	AKENCGNASJPQNR-UHFFFAOYNA-N	O=C(OCC1OC(OC=2C(=O)C=3C(O)=CC(O)=CC3OC2C=4C=CC(O)=CC4)C(O)C(O)C1O)C	25113	5411	27028	541.116	541.116	541.116	29958	112267	175356
Kaempferol 3-glucosyl-(1->6)-galactoside	Flavonoids	Flavonoid-3-O-glycosides	[M+NH4]+	C27H30O16	BITPRCODIALMOV-RROPWHCZNA-N	O=C1C(OC2OC(COC3OC(CO)C(O)C(O)C3O)C(O)C(O)C2O)=C(OC=4C=C(O)C=C(O)C14)C=5C=CC(O)=CC5	136895	103945	113235	845.299	30059	39358	8453	845.299	669235
RUTOSIDE (rutin)	Flavonoids	Flavonoid-3-O-glycosides	[M+H]+	C27H30O16	IKGXIBQEEMLURG-NVPNHPEKSA-N	O=C1C(OC2OC(COC3OC(C)C(O)C(O)C3O)C(O)C(O)C2O)=C(OC=4C=C(O)C=C(O)C14)C=5C=CC(O)=C(O)C5	719623	6982342	6283278	71962.3	71962.3	71962.3	71962.3	71962.3	71962.3
3,5-dihydroxy-2-(4-hydroxyphenyl)-7-[3,4,5-trihydroxy-6-(hydroxymethyl)oxan-2-yl]oxy-2,3-dihydrochromen-4-one	Flavonoids	Flavonoid-7-O-glycosides	[M+H-H2O]+	C21H22O11	UDIXYHJHYVDNOG-UHFFFAOYSA-N	O=C1C2=C(O)C=C(OC3OC(CO)C(O)C(O)C3O)C=C2OC(C4=CC=C(O)C=C4)C1O	352312	2569360	2596202	16.1703	1300042	42742	3236644	182	162
Fortunellin; LC-ESI-QTOF; MS2; CE	Flavonoids	Flavonoid-7-O-glycosides	[M+H]+	C28H32O14	MLWDGPFGTFOLRJ-CUVHLRMHSA-N	COC1=CC=C(C=C1)C1=CC(=O)C2=C(O)C=C(O[C@@H]3O[C@H](CO)[C@@H](O)[C@H](O)[C@H]3O[C@@H]3O[C@@H](C)[C@H](O)[C@@H](O)[C@H]3O)C=C2O1	216293	991909	998343	65314	141939	114439	68714	28631	11659
Pinocembrin 7-O-neohesperidoside 2'''-O-acetate	Flavonoids	Flavonoid-7-O-glycosides	[M+H]+	C29H34O14	GPMWTBPPRMHVGW-ZBCFCOMENA-N	O=C(OC1C(OC(C)C(O)C1O)OC2C(OC3=CC(O)=C4C(=O)CC(OC4=C3)C=5C=CC=CC5)OC(CO)C(O)C2O)C	62717	311055	312845	134.029	26023	1340	41235	11347	171385
Sappanone A Dimethyl Ether	Flavonoids	Homoisoflavonoids	[M+Na]+	C18H16O5	VCNDHJFYRZQMHX-KPKJPENVSA-N	O=C1C2=CC=C(OC)C=C2OCC1=CC3=CC=C(OC)C(O)=C3	4391500	3946950	2659166	729580	669897	66989.7	66989.7	66989.7	66989.7
Cyanidin	Flavonoids	Anthocyanidin	[M]+	C15H11O6	VEVZSMAEJFVWIL-UHFFFAOYSA-O	OC1=CC2=[O+]C(=C(O)C=C2C(O)=C1)C1=CC(O)=C(O)C=C1	465193	4010136	4038992	17.4843	17.4843	17.4843	22781	176	175
Delphinidin	Flavonoids	7-hydroxyflavonoids	[M]+	C15H11O7	JKHRCGUTYDNCLE-UHFFFAOYSA-O	OC1=CC2=[O+]C(=C(O)C=C2C(O)=C1)C1=CC(O)=C(O)C(O)=C1	6350962	6247515	6133300	19.641	196	19.641	19.641	19.641	19.641
Artemetin	Flavonoids	7-O-methylated flavonoids	[M+H]+	C20H20O8	RIGYMJVFEJNCKD-UHFFFAOYSA-N	O=C1C(OC)=C(OC=2C=C(OC)C(OC)=C(O)C12)C=3C=CC(OC)=C(OC)C3	2429	43182	36958	242.914	242.914	242.914	242.914	242.914	242.914
Cyanidin-3-glucoside; LC-ESI-QTOF; MS2; CE	Flavonoids	Anthocyanidin-3-O-glycosides	[M]+	C21H21O11	RKWHWFONKJEUEF-GQUPQBGVSA-O	OC[C@H]1O[C@@H](OC2=C([O+]=C3C=C(O)C=C(O)C3=C2)C2=CC(O)=C(O)C=C2)[C@H](O)[C@@H](O)[C@@H]1O	78860	791400	1223308	996.892	996.892	996.892	9969	15549	26182
Delphinidin 3-galactoside	Flavonoids	Anthocyanidin-3-O-glycosides	[M]+	C21H21O12	XENHPQQLDPAYIJ-UHFFFAOYNA-O	OCC1OC(OC2=C([O+]=C3C=C(O)C=C(O)C3=C2)C2=CC(O)=C(O)C(O)=C2)C(O)C(O)C1O	201527	965709	970947	20152.7	20152.7	20152.7	20152.7	20152.7	20152.7
Pratensein	Flavonoids	3'-hydroxy,4'-methoxyisoflavonoids	[M+NH4]+	C16H12O6	FPIOBTBNRZPWJW-UHFFFAOYSA-N	O=C1C(=COC=2C=C(O)C=C(O)C12)C=3C=CC(OC)=C(O)C3	1138622	6356406	6124856	34.5881	102994	346	34.5881	34.5881	34.5881
4'-Methylgenistein (Biochanin A)	Flavonoids	4'-O-methylisoflavones	[M+Na]+	C16H12O5	WUADCCWRTIWANL-UHFFFAOYSA-N	COC1=CC=C(C=C1)C1=COC2=CC(O)=CC(O)=C2C1=O	61879	362015	546846	106.731	1067	106.731	92374	538956	518588
6-Prenylisocaviunin;5,7-Dihydroxy-8,2',4',5'-tetramethoxy-6-prenylisoflavone	Flavonoids	6-prenylated isoflavanones	[M+H]+	C24H26O8	PIYOXJNPMRGPBI-UHFFFAOYSA-N	O=C1C(=COC2=C(OC)C(O)=C(C(O)=C12)CC=C(C)C)C=3C=C(OC)C(OC)=CC3OC	47433	700395	687128	4743.33	4743.33	193087	4743.33	4743.33	4743.33
4'-Hydroxy-3,5,8,3'-tetramethoxy-7-prenyloxyflavone	Flavonoids	8-O-methylated flavonoids	[M+H]+	C24H26O8	WJFJLAXLXSENEO-UHFFFAOYSA-N	O=C1C(OC)=C(OC2=C(OC)C(OCC=C(C)C)=CC(OC)=C12)C=3C=CC(O)=C(OC)C3	720698	196092	194368	188496	45596	31.0313	310	31.0313	31.0313
Heterophyllin	Flavonoids	8-prenylated flavones	[M+H-H2O]+	C30H32O7	CBYLXVCMCVXUQQ-UHFFFAOYSA-N	O=C1C2=C(O)C=3C=CC(OC3C(=C2OC(C=4C=C(O)C(O)=CC4O)=C1CC=C(C)C)CC=C(C)C)(C)C	336360	2040466	2075499	415097	26838	41804	4701488	835978	861811
5,6,2'-Trimethoxyflavone	Flavonoids	Flavone	[M+H]+	C18H16O5	IQWXFMQSQNSHKI-UHFFFAOYSA-N	O=C1C=C(OC2=CC=C(OC)C(OC)=C12)C=3C=CC=CC3OC	1746429	2058020	1895125	2600.2	2600.2	2600.2	26002	2600.2	39747
apigetrin	Flavonoids	Flavone	[M+H]+	C21H20O10	KMOUJOKENFFTPU-QNDFHXLGSA-N	O=C1C=C(OC2=CC(OC3OC(CO)C(O)C(O)C3O)=CC(O)=C12)C=4C=CC(O)=CC4	7084745	5352324	5453730	17950	60949	26427	77344	103863	98852
Epicatechin	Flavonoids	Flavanols	[M+H]+	C15H14O6	PFTAWBLQPZVEMU-UKRRQHHQSA-N	OC=1C=C(O)C2=C(OC(C3=CC=C(O)C(O)=C3)C(O)C2)C1	898588	10946681	10942102	1376.9	13769	1376.9	46618	79734	78346
kaempferol 7-neohesperidoside	Flavonoids	Flavonols	[M+H]+	C27H30O15	ZEJXENDZTYVXDP-CSJHBIPPSA-N	O=C1C(O)=C(OC2=CC(OC3OC(CO)C(O)C(O)C3OC4OC(C)C(O)C(O)C4O)=CC(O)=C12)C=5C=CC(O)=CC5	329332	4342980	4306288	32933.2	32933.2	32933.2	32933.2	32933.2	32933.2
luteolin 4'-O-glucoside	Flavonoids	Flavonols	[M+H]+	C21H20O11	UHNXUSWGOJMEFO-QNDFHXLGSA-N	O=C1C=C(OC=2C=C(O)C=C(O)C12)C=3C=CC(OC4OC(CO)C(O)C(O)C4O)=C(O)C3	130.031	130.031	130.031	130.031	130.031	130.031	1300	130.031	895608
Rutin	Flavonoids	Flavonols	[M+Na]+	C27H30O16	IKGXIBQEEMLURG-NVPNHPEKSA-N	O=C1C(OC2OC(COC3OC(C)C(O)C(O)C3O)C(O)C(O)C2O)=C(OC=4C=C(O)C=C(O)C14)C=5C=CC(O)=C(O)C5	539140	4412480	4285410	53914	53914	53914	53914	53914	53914
sesamin	Lignans	Furanoid lignans	[M+K]+	C20H18O6	PEYUIKBAABKQKQ-AFHBHXEDSA-N	O1C2=CC=C(C=C2OC1)C3OCC4C(OCC34)C5=CC=C6OCOC6=C5	188047	2000168	2004739	18804.7	18804.7	18804.7	18804.7	18804.7	18804.7
Secoisolariciresinol-sesquilignan	Lignans	Dibenzylbutanediol lignans	[M+H]+	C30H38O10	XPALWKWOFOYYIV-UHFFFAOYNA-N	OC1=CC=C(C=C1OC)CC(CO)C(CO)CC2=CC=C(OC(CO)C(O)C3=CC=C(O)C(OC)=C3)C(OC)=C2	30807	35524	37872	1972.57	1972.57	1972.57	57459	75079	19726
Arctignan C	Lignans	Dibenzylbutyrolactone lignans	[M+H]+	C30H32O10	CXFUYRRLYOTRBZ-UHFFFAOYNA-N	O=C1OCC(CC2=CC=C(O)C(OC)=C2)C1CC3=CC(OC)=C(O)C(=C3)C(C(=O)C4=CC=C(O)C(OC)=C4)CO	121730	26161	52790	1361.3	1361.3	1361.3	13613	151430	141711
Eriojaposide B	Lipids	Fatty acyl glycosides of mono- and disaccharides	[M+H]+	C25H40O11	AFWVBXLXFDAISA-VOTSOKGWNA-N	O=C1C=C(C)C(C=CC(OC2OC(COC3OC(C)C(O)C(O)C3O)C(O)C(O)C2O)C)C(C)(C)C1	25057	275289	234168	23.2984	233	23.2984	23.2984	23.2984	23.2984
Alpha-Linolenic acid	Lipids	Lineolic acids and derivatives	[M+H]+	C18H30O2	DTOSIQBPPRVQHS-PDBXOOCHSA-N	O=C(O)CCCCCCCC=CCC=CCC=CCC	2287462	2370919	2358801	1355.74	1355.74	1355.74	54233	13557	738286
Linoleic acid	Lipids	Lineolic acids and derivatives	[M+H]+	C18H32O2	OYHQOLUKZRVURQ-HZJYTTRNSA-N	CCCCC\C=C/C\C=C/CCCCCCCC(O)=O	51316	330727	325792	5131.62	5131.62	5131.62	196220	270621	255347
Stearidonic acid	Lipids	Lineolic acids and derivatives	[M+H]+	C18H28O2	JIWBIWFOSCKQMA-LTKCOYKYSA-N	O=C(O)CCCCC=CCC=CCC=CCC=CCC	1317246	1291133	1246310	16207.4	16207.4	16207.4	619951	1029125	162074
hyperoside	NA	NA	[M+H]+	C21H20O12	OVSQVDMCBVZWGM-DTGCRPNFSA-N	O=C1C(OC2OC(CO)C(O)C(O)C2O)=C(OC=3C=C(O)C=C(O)C13)C=4C=CC(O)=C(O)C4	339761	2541467	2537936	268.137	268.137	268.137	58966	2681	5957
Salidroside	Others	O-glycosyl compounds	[M+Na]+	C14H20O7	ILRCGYURZSFMEG-RKQHYHRCSA-N	OC1=CC=C(C=C1)CCOC2OC(CO)C(O)C(O)C2O	3781270	2761645	3859768	168297	165729	14767	1476.65	1476.65	1476.65
CHLOROGENIC ACID	Others	Quinic acids and derivatives	[M+H]+	C16H18O9	CWVRJTMFETXNAD-JUHZACGLSA-N	O[C@@H]1C[C@](O)(C[C@@H](OC(=O)\C=C\C2=CC(O)=C(O)C=C2)[C@@H]1O)C(O)=O	462358	3517589	3686103	1153	87003	21360	15763	16385	16158
Rosmarinic acid (not validated); PlaSMA ID-309	Phenolic acids	Caffeic acid and derivatives	[M+H-C9H10O5]+	C18H16O8	DOUMFZQKYFQNTF-UHFFFAOYNA-N	O=C(OC(C(=O)O)CC=1C=CC(O)=C(O)C=1)C=CC=2C=CC(O)=C(O)C=2	7112140	7045486	6989964	58792	436023	109186	32034	24056	25924
Coumaric acid (isomer of 189, 194); PlaSMA ID-192	Phenolic acids	Coumaric acid and derivatives	[M+H-H2O]+	C9H8O3	NGSWKAQJJWESNS-UHFFFAOYSA-N	O=C(O)C=CC1=CC=C(O)C=C1	664608	3288136	3390736	16.3282	23990	1072	163	16.3282	1092
2,4-Dihydroxybenzoic acid	Phenolic acids	Hydroxybenzoic acid derivatives	[M+H-H2O]+	C7H6O4	UIAFKZKHHVMJGS-UHFFFAOYSA-N	O=C(O)C1=CC=C(O)C=C1O	103197	521644	525784	183706	170849	178465	162448	118229	116266
methyl chlorogenate	Phenolic acids	Phenolic acids	[M+Na]+	C17H20O9	MZNIJRAPCCELQX-AWOKGZDASA-N	O=C(OC1CC(O)(C(=O)OC)CC(O)C1O)C=CC2=CC=C(O)C(O)=C2	63274	1126815	1135836	1003.08	1003.08	1003.08	10789	119889	10031
E-Resveratrol trimethyl ether	Stilbenes	Stilbenes	[M+H]+	C17H18O3	GDHNBPHYVRHYCC-SNAWJCMRSA-N	COC1=CC=C(\C=C\C2=CC(OC)=CC(OC)=C2)C=C1	1732561	1738475	1735877	41017	241421	58993	4101.69	4101.69	4101.69
Asiatic Acid	Terpenoids	Triterpenoids	[M+Na]+	C30H48O5	JXSVIVRDWWRQRT-UHFFFAOYSA-N	O=C(O)C12CCC(C)C(C)C2C3=CCC4C5(C)CC(O)C(O)C(C)(CO)C5CCC4(C)C3(C)CC1	3218998	3772658	8372094	29771	46754	38338	198497	201010	298183
cis-p-Coumaroylcorosolic acid	Terpenoids	Triterpenoids	[M+H]+	C39H54O6	FEVUQLLYZLSRLB-XNTDXEJSNA-N	O=C(OC1C(O)CC2(C)C3CC=C4C5C(C)C(C)CCC5(C(=O)O)CCC4(C)C3(C)CCC2C1(C)C)C=CC6=CC=C(O)C=C6	236798	133727	331578	13372.7	13372.7	13372.7	13372.7	13372.7	13372.7
