# Supplementary material for: The UHPLC-QTOF-MS Phenolic Profiling and Activity of Cydonia oblonga Mill. Reveals a Promising Nutraceutical Potential
Source: Foods. 2021 May 28;10(6):1230. doi: 10.3390/foods10061230 (PMC8228880; doi:10.3390/foods10061230)
Supplement: Supplementary file 1 [file foods-10-01230-s001.zip › foods-1235546-SI/Supplementary material/Suppl. table S4.xlsx]

## Sheet: Foglio1
Correlazioni		Anthocyanins	Flavones	Flavanols	Flavonols	Lignans	LMW	Fenolic acids	Stilbenes	TPC metab	TFC metab	TPC spect	TFC spect	DPPH	ABTS	CUPRAC	FRAP	Metal chelating	Phosphomolybdenum	AChE	BChE	Tyrosinase	Amylase	Glucosidase
Anthocyanins	Correlations	1	,864**	,989**	,780*	0.558	,921**	-0.491	-0.064	,950**	,902**	,992**	,790*	,994**	,986**	,984**	,994**	-0.125	,991**	0.22	-,683*	,867**	,981**	-,953**
	Sign. (two-tailed)		0.003	0	0.013	0.119	0	0.179	0.871	0	0.001	0	0.011	0	0	0	0	0.748	0	0.57	0.043	0.002	0	0
	N	9	9	9	9	9	9	9	9	9	9	9	9	9	9	9	9	9	9	9	9	9	9	9
Flavones	Correlations	,864**	1	,893**	,980**	0.103	,814**	-0.196	0.431	,694*	,996**	,904**	,985**	,895**	,929**	,933**	,861**	-0.498	,857**	-0.251	-,909**	0.524	,869**	-,707*
	Sign. (two-tailed)	0.003		0.001	0	0.792	0.008	0.614	0.247	0.038	0	0.001	0	0.001	0	0	0.003	0.173	0.003	0.515	0.001	0.148	0.002	0.033
	N	9	9	9	9	9	9	9	9	9	9	9	9	9	9	9	9	9	9	9	9	9	9	9
Flavanols	Correlations	,989**	,893**	1	,809**	0.524	,876**	-0.523	0.008	,927**	,926**	,996**	,820**	,997**	,992**	,992**	,996**	-0.16	,984**	0.194	-,696*	,846**	,983**	-,944**
	Sign. (two-tailed)	0	0.001		0.008	0.148	0.002	0.149	0.984	0	0	0	0.007	0	0	0	0	0.682	0	0.616	0.037	0.004	0	0
	N	9	9	9	9	9	9	9	9	9	9	9	9	9	9	9	9	9	9	9	9	9	9	9
Flavonols	Correlations	,780*	,980**	,809**	1	-0.056	,775*	-0.075	0.545	0.575	,968**	,829**	,995**	,818**	,864**	,869**	,776*	-0.618	,772*	-0.404	-,934**	0.391	,798**	-0.598
	Sign. (two-tailed)	0.013	0	0.008		0.886	0.014	0.848	0.129	0.106	0	0.006	0	0.007	0.003	0.002	0.014	0.076	0.015	0.281	0	0.298	0.01	0.089
	N	9	9	9	9	9	9	9	9	9	9	9	9	9	9	9	9	9	9	9	9	9	9	9
Lignans	Correlations	0.558	0.103	0.524	-0.056	1	0.37	-0.635	-,814**	,778*	0.178	0.501	-0.049	0.516	0.444	0.435	0.573	0.535	0.577	,891**	0.189	,886**	0.533	-,754*
	Sign. (two-tailed)	0.119	0.792	0.148	0.886		0.327	0.066	0.008	0.014	0.647	0.169	0.901	0.155	0.231	0.242	0.107	0.138	0.104	0.001	0.626	0.001	0.139	0.019
	N	9	9	9	9	9	9	9	9	9	9	9	9	9	9	9	9	9	9	9	9	9	9	9
LMW	Correlations	,921**	,814**	,876**	,775*	0.37	1	-0.365	0.013	,823**	,846**	,902**	,789*	,902**	,905**	,903**	,890**	-0.195	,905**	0.051	-,776*	,722*	,881**	-,815**
	Sign. (two-tailed)	0	0.008	0.002	0.014	0.327		0.334	0.974	0.006	0.004	0.001	0.011	0.001	0.001	0.001	0.001	0.616	0.001	0.897	0.014	0.028	0.002	0.007
	N	9	9	9	9	9	9	9	9	9	9	9	9	9	9	9	9	9	9	9	9	9	9	9
Fenolic acids	Correlations	-0.491	-0.196	-0.523	-0.075	-0.635	-0.365	1	0.405	-0.54	-0.253	-0.473	-0.113	-0.487	-0.428	-0.435	-0.534	-0.476	-0.479	-,688*	0.029	-,689*	-0.488	0.618
	Sign. (two-tailed)	0.179	0.614	0.149	0.848	0.066	0.334		0.28	0.133	0.51	0.199	0.772	0.183	0.251	0.243	0.139	0.195	0.193	0.04	0.941	0.04	0.182	0.076
	N	9	9	9	9	9	9	9	9	9	9	9	9	9	9	9	9	9	9	9	9	9	9	9
Stilbenes	Correlations	-0.064	0.431	0.008	0.545	-,814**	0.013	0.405	1	-0.336	0.359	0.019	0.548	0.002	0.083	0.095	-0.063	-,719*	-0.09	-,889**	-0.614	-0.519	-0.049	0.314
	Sign. (two-tailed)	0.871	0.247	0.984	0.129	0.008	0.974	0.28		0.377	0.343	0.96	0.126	0.995	0.832	0.808	0.873	0.029	0.818	0.001	0.078	0.152	0.9	0.411
	N	9	9	9	9	9	9	9	9	9	9	9	9	9	9	9	9	9	9	9	9	9	9	9
TPC metab	Correlations	,950**	,694*	,927**	0.575	,778*	,823**	-0.54	-0.336	1	,747*	,926**	0.583	,932**	,902**	,897**	,950**	0.065	,957**	0.466	-0.453	,965**	,927**	-,983**
	Sign. (two-tailed)	0	0.038	0	0.106	0.014	0.006	0.133	0.377		0.021	0	0.1	0	0.001	0.001	0	0.867	0	0.206	0.221	0	0	0
	N	9	9	9	9	9	9	9	9	9	9	9	9	9	9	9	9	9	9	9	9	9	9	9
TFC metab	Correlations	,902**	,996**	,926**	,968**	0.178	,846**	-0.253	0.359	,747*	1	,936**	,973**	,929**	,957**	,960**	,900**	-0.452	,895**	-0.18	-,888**	0.591	,906**	-,763*
	Sign. (two-tailed)	0.001	0	0	0	0.647	0.004	0.51	0.343	0.021		0	0	0	0	0	0.001	0.222	0.001	0.644	0.001	0.094	0.001	0.017
	N	9	9	9	9	9	9	9	9	9	9	9	9	9	9	9	9	9	9	9	9	9	9	9
TPC spect	Correlations	,992**	,904**	,996**	,829**	0.501	,902**	-0.473	0.019	,926**	,936**	1	,837**	,999**	,997**	,997**	,995**	-0.191	,991**	0.153	-,726*	,835**	,985**	-,937**
	Sign. (two-tailed)	0	0.001	0	0.006	0.169	0.001	0.199	0.96	0	0		0.005	0	0	0	0	0.623	0	0.693	0.027	0.005	0	0
	N	9	9	9	9	9	9	9	9	9	9	9	9	9	9	9	9	9	9	9	9	9	9	9
TFC spect	Correlations	,790*	,985**	,820**	,995**	-0.049	,789*	-0.113	0.548	0.583	,973**	,837**	1	,827**	,871**	,876**	,785*	-0.569	,778*	-0.392	-,955**	0.399	,795*	-0.601
	Sign. (two-tailed)	0.011	0	0.007	0	0.901	0.011	0.772	0.126	0.1	0	0.005		0.006	0.002	0.002	0.012	0.11	0.014	0.297	0	0.287	0.01	0.087
	N	9	9	9	9	9	9	9	9	9	9	9	9	9	9	9	9	9	9	9	9	9	9	9
DPPH	Correlations	,994**	,895**	,997**	,818**	0.516	,902**	-0.487	0.002	,932**	,929**	,999**	,827**	1	,996**	,995**	,997**	-0.172	,990**	0.172	-,714*	,845**	,986**	-,944**
	Sign. (two-tailed)	0	0.001	0	0.007	0.155	0.001	0.183	0.995	0	0	0	0.006		0	0	0	0.659	0	0.659	0.031	0.004	0	0
	N	9	9	9	9	9	9	9	9	9	9	9	9	9	9	9	9	9	9	9	9	9	9	9
ABTS	Correlations	,986**	,929**	,992**	,864**	0.444	,905**	-0.428	0.083	,902**	,957**	,997**	,871**	,996**	1	1,000**	,987**	-0.237	,981**	0.086	-,766*	,796*	,978**	-,913**
	Sign. (two-tailed)	0	0	0	0.003	0.231	0.001	0.251	0.832	0.001	0	0	0.002	0		0	0	0.539	0	0.826	0.016	0.01	0	0.001
	N	9	9	9	9	9	9	9	9	9	9	9	9	9	9	9	9	9	9	9	9	9	9	9
CUPRAC	Correlations	,984**	,933**	,992**	,869**	0.435	,903**	-0.435	0.095	,897**	,960**	,997**	,876**	,995**	1,000**	1	,986**	-0.246	,980**	0.082	-,771*	,791*	,978**	-,909**
	Sign. (two-tailed)	0	0	0	0.002	0.242	0.001	0.243	0.808	0.001	0	0	0.002	0	0		0	0.523	0	0.834	0.015	0.011	0	0.001
	N	9	9	9	9	9	9	9	9	9	9	9	9	9	9	9	9	9	9	9	9	9	9	9
FRAP	Correlations	,994**	,861**	,996**	,776*	0.573	,890**	-0.534	-0.063	,950**	,900**	,995**	,785*	,997**	,987**	,986**	1	-0.115	,990**	0.24	-0.663	,880**	,985**	-,964**
	Sign. (two-tailed)	0	0.003	0	0.014	0.107	0.001	0.139	0.873	0	0.001	0	0.012	0	0	0		0.769	0	0.533	0.052	0.002	0	0
	N	9	9	9	9	9	9	9	9	9	9	9	9	9	9	9	9	9	9	9	9	9	9	9
Metal chelating	Correlations	-0.125	-0.498	-0.16	-0.618	0.535	-0.195	-0.476	-,719*	0.065	-0.452	-0.191	-0.569	-0.172	-0.237	-0.246	-0.115	1	-0.138	0.653	0.523	0.254	-0.203	-0.056
	Sign. (two-tailed)	0.748	0.173	0.682	0.076	0.138	0.616	0.195	0.029	0.867	0.222	0.623	0.11	0.659	0.539	0.523	0.769		0.723	0.057	0.148	0.509	0.601	0.886
	N	9	9	9	9	9	9	9	9	9	9	9	9	9	9	9	9	9	9	9	9	9	9	9
Phosphomolybdenum	Correlations	,991**	,857**	,984**	,772*	0.577	,905**	-0.479	-0.09	,957**	,895**	,991**	,778*	,990**	,981**	,980**	,990**	-0.138	1	0.235	-0.666	,879**	,986**	-,960**
	Sign. (two-tailed)	0	0.003	0	0.015	0.104	0.001	0.193	0.818	0	0.001	0	0.014	0	0	0	0	0.723		0.543	0.05	0.002	0	0
	N	9	9	9	9	9	9	9	9	9	9	9	9	9	9	9	9	9	9	9	9	9	9	9
AChE	Correlations	0.22	-0.251	0.194	-0.404	,891**	0.051	-,688*	-,889**	0.466	-0.18	0.153	-0.392	0.172	0.086	0.082	0.24	0.653	0.235	1	0.512	0.65	0.209	-0.464
	Sign. (two-tailed)	0.57	0.515	0.616	0.281	0.001	0.897	0.04	0.001	0.206	0.644	0.693	0.297	0.659	0.826	0.834	0.533	0.057	0.543		0.159	0.058	0.589	0.208
	N	9	9	9	9	9	9	9	9	9	9	9	9	9	9	9	9	9	9	9	9	9	9	9
BChE	Correlations	-,683*	-,909**	-,696*	-,934**	0.189	-,776*	0.029	-0.614	-0.453	-,888**	-,726*	-,955**	-,714*	-,766*	-,771*	-0.663	0.523	-0.666	0.512	1	-0.258	-0.654	0.45
	Sign. (two-tailed)	0.043	0.001	0.037	0	0.626	0.014	0.941	0.078	0.221	0.001	0.027	0	0.031	0.016	0.015	0.052	0.148	0.05	0.159		0.503	0.056	0.224
	N	9	9	9	9	9	9	9	9	9	9	9	9	9	9	9	9	9	9	9	9	9	9	9
Tyrosinase	Correlations	,867**	0.524	,846**	0.391	,886**	,722*	-,689*	-0.519	,965**	0.591	,835**	0.399	,845**	,796*	,791*	,880**	0.254	,879**	0.65	-0.258	1	,855**	-,969**
	Sign. (two-tailed)	0.002	0.148	0.004	0.298	0.001	0.028	0.04	0.152	0	0.094	0.005	0.287	0.004	0.01	0.011	0.002	0.509	0.002	0.058	0.503		0.003	0
	N	9	9	9	9	9	9	9	9	9	9	9	9	9	9	9	9	9	9	9	9	9	9	9
Amylase	Correlations	,981**	,869**	,983**	,798**	0.533	,881**	-0.488	-0.049	,927**	,906**	,985**	,795*	,986**	,978**	,978**	,985**	-0.203	,986**	0.209	-0.654	,855**	1	-,955**
	Sign. (two-tailed)	0	0.002	0	0.01	0.139	0.002	0.182	0.9	0	0.001	0	0.01	0	0	0	0	0.601	0	0.589	0.056	0.003		0
	N	9	9	9	9	9	9	9	9	9	9	9	9	9	9	9	9	9	9	9	9	9	9	9
Glucosidase	Correlations	-,953**	-,707*	-,944**	-0.598	-,754*	-,815**	0.618	0.314	-,983**	-,763*	-,937**	-0.601	-,944**	-,913**	-,909**	-,964**	-0.056	-,960**	-0.464	0.45	-,969**	-,955**	1
	Sign. (two-tailed)	0	0.033	0	0.089	0.019	0.007	0.076	0.411	0	0.017	0	0.087	0	0.001	0.001	0	0.886	0	0.208	0.224	0	0
	N	9	9	9	9	9	9	9	9	9	9	9	9	9	9	9	9	9	9	9	9	9	9	9
** p<0.01
* p<0.05
